# Supplementary material for: PME10 Is a Pectin Methylesterase Driving PME Activity and Immunity Against Botrytis cinerea in Grapevine (Vitis vinifera L.)
Source: Plant Biotechnol J. 2025 Jul 29;23(11):4981–97. doi: 10.1111/pbi.70279 (PMC12576464; doi:10.1111/pbi.70279)
Supplement: Supplementary file 2 — Figure S1. Monosaccharide compositions of cell wall extracts from flowers and berry skins of different grapevine genotypes. Figure S2. Phylogenetic tree of Arabidopsis thaliana and Vitis vinifera Pectin Methyl Esterase (PME) genes. Figure S3. Expression profiles of PME family genes across various grapevine organs and tissues at different developmental stages. Figure S4. Summary of RNA‐seq results comparing Bc‐infected and control flowers of ‘Souvigner Gris’ (SG) and ‘Teroldego’ (TE) at 24 h post‐inoculation. Figure S5. Summary of on‐target analysis of the PME10 knockout (KO) lines. Figure S6. Summary of the off‐target analysis of the PME10 KO lines. Figure S7. Phenotypic characterisation of PME10 KO lines compared with control plants. Figure S8. Phenotypic characterisation of PME10 overexpressing (OE) lines compared with control plants. Figure S9. WRKY03 DAP‐seq and DAP‐qPCR analyses of the WRKY03‐PME10 interaction. Figure S10. Melting curve analysis during qPCR assays using primers for PME10, PME11, and PME12. Table S1. Complete list of the 62 PME genes identified in the V. vinifera PN40024 reference genome. Table S2. Summary of the Illumina read processing and mapping to the concatenated V. vinifera PN40024 12X.v2 and B. cinerea DW1 genome assemblies. Table S3. Differentially expressed genes in ‘Souvigner Gris’ and V. vinifera ‘Teroldego’ flowers at 24 h post‐inoculation with B. cinerea. Table S4. Metadata of publicly available RNA‐seq experiments on B. cinerea ‐grapevine berry interactions, included in the Botrytis Stress Atlas Explorer. Table S5. Predicted PME10 off‐target regions in V. vinifera ‘PN40024’ and ‘Sugraone’ genome assemblies. Table S6. WRKY03‐binding events on PME genes detected by DAP‐seq analysis. Table S7. PME10 DAP‐seq qPCR conditions. Table S8. List of primers used throughout the study. Methods S1. Molecular analysis and acclimation procedures for PME10 OE and KO lines. Methods S2. Detailed procedures for Bc artificial inoculation assays. Metho [file PBI-23-4981-s002.zip › pbi70279-sup-0012-Tables.xlsx]

## Sheet: Table S1
Table S1. Complete list of the 62 PME genes identified in the V. vinifera PN40024 reference genome. Each gene is identified by two different gene IDs inferred using the two different PN40024 genome assemblies (PN40024.v4.40X and 12X.v2) and annotations (V4 and VCost.v3) (Velt et al., 2023, Canaguier et al., 2017, respectively). To each gene, a name (gene symbol) was assigned based on a previous s…
Gene symbol	Gene ID (V4)	Gene ID (VCost.v3)	Pfam domains		PME group	Phylogenetic clade	Reference
PME1	Vitvi07g00350	Vitvi07g00350	Pfam01095	Pfam04043	group II	orphan1	Khan et al., 2019
PME2	Vitvi13g01123	Vitvi13g01123	Pfam01095	Pfam04043	group II	clade 1	Khan et al., 2019
PME3	Vitvi11g00014	Vitvi11g00014	Pfam01095	Pfam04043	group II	clade 2	Khan et al., 2019
PME4	Vitvi07g00351	Vitvi07g00351	Pfam01095	Pfam04043	group II	clade 3A	Khan et al., 2019
PME5	Vitvi11g00031	Vitvi11g00031	Pfam01095	Pfam04043	group II	clade 3B	Khan et al., 2019
PME6	Vitvi11g00013	Vitvi11g00013	Pfam01095	Pfam04043	group II	clade 3B	Khan et al., 2019
PME7	Vitvi09g00017	Vitvi09g00017	Pfam01095		group I	clade 3B	Khan et al., 2019
PME8	Vitvi06g04453	Vitvi06g01157	Pfam01095	Pfam04043	group II	clade 5A	Khan et al., 2019
PME9	Vitvi06g01870	Vitvi06g01870	Pfam01095	Pfam04043	group II	clade 5A	Khan et al., 2019
PME10	Vitvi06g01152	Vitvi06g01152	Pfam01095	Pfam04043	group II	clade 5A	Khan et al., 2019
PME11	Vitvi06g01156	Vitvi06g01156	Pfam01095	Pfam04043	group II	clade 5A	Khan et al., 2019
PME12	Vitvi15g00704	Vitvi15g00704	Pfam01095	Pfam04043	group II	clade 5A	Khan et al., 2019
PME13	Vitvi16g00717	Vitvi16g00717	Pfam01095	Pfam04043	group II	clade 6A	Khan et al., 2019
PME14	Vitvi05g00253	Vitvi05g00253	Pfam01095	Pfam04043	group II	clade 9A	Khan et al., 2019
PME15	Vitvi16g00719	Vitvi16g00719	Pfam01095	Pfam04043	group II	clade 5A	Khan et al., 2019
PME16	Vitvi01g00456	Vitvi01g00456	Pfam01095	Pfam04043	group II	clade 5A	Khan et al., 2019
PME17	Vitvi15g00703	Vitvi15g00703	Pfam01095	Pfam04043	group II	clade 5B	Khan et al., 2019
PME18	Vitvi14g00154	Vitvi14g00154	Pfam01095	Pfam04043	group II	clade 8	Khan et al., 2019
PME19	Vitvi12g02137	Vitvi12g02137	Pfam01095	Pfam04043	group II	clade 8	Khan et al., 2019
PME20	Vitvi05g01353	Vitvi05g01353	Pfam01095	Pfam04043	group II	clade 4A	Khan et al., 2019
PME21	Vitvi16g01418	Vitvi16g01418	Pfam01095	Pfam04043	group II	clade 4B	Khan et al., 2019
PME22	Vitvi11g00016	Vitvi11g00016	Pfam01095	Pfam04043	group II	clade 7	Khan et al., 2019
PME23	Vitvi10g00031	Vitvi10g00031	Pfam01095	Pfam04043	group II	clade 10	Khan et al., 2019
PME24	Vitvi11g00015	Vitvi11g00015	Pfam01095	Pfam04043	group II	clade 9A	Khan et al., 2019
PME25	Vitvi04g01660	Vitvi04g01660	Pfam01095	Pfam04043	group II	clade 6H	Khan et al., 2019
PME26	Vitvi07g02254	Vitvi07g02254	Pfam01095		group I	clade 9A	Khan et al., 2019
PME27	Vitvi14g02501	Vitvi14g02501	Pfam01095		group I	clade 9A	Khan et al., 2019
PME28	Vitvi05g00043	Vitvi05g00043	Pfam01095		group I	clade 9A	Khan et al., 2019
PME29	Vitvi09g00018	Vitvi09g00018	Pfam01095		group I	clade 9B	Khan et al., 2019
PME30	Vitvi13g01125	Vitvi13g01125	Pfam01095		group I	clade 9B	Khan et al., 2019
PME31	Vitvi04g02246	Vitvi04g02246	Pfam01095		group I	clade 6H	Khan et al., 2019
PME32	Vitvi14g01995	Vitvi14g01995	Pfam01095		group I	clade 6F	Khan et al., 2019
Gene symbol	Gene ID (V4)	Gene ID (VCost.v3)	Pfam domains		PME group	Phylogenetic clade	Reference
PME33	Vitvi03g00313	Vitvi03g00313	Pfam01095		group I	clade 6E	Khan et al., 2019
PME34	Vitvi18g00977	Vitvi18g00977	Pfam01095	Pfam04043	group II	clade 6E	Khan et al., 2019
PME35	Vitvi05g01047	Vitvi05g01047	Pfam01095		group I	clade 6B	Khan et al., 2019
PME36	Vitvi05g00134	Vitvi05g00134	Pfam01095		group I	clade 6B	Khan et al., 2019
PME37	Vitvi11g00256	Vitvi11g00256	Pfam01095		group I	clade 6D	Khan et al., 2019
PME38	Vitvi04g01419	Vitvi04g01419	Pfam01095		group I	clade 6D	Khan et al., 2019
PME39	Vitvi08g01570	Vitvi08g01569	Pfam01095		group I	clade 6C	Khan et al., 2019
PME40	Vitvi03g01255	Vitvi03g01255	Pfam01095		group I	clade 6C	Khan et al., 2019
PME41	Vitvi19g00656	Vitvi19g00656	Pfam01095		group I	clade 6C	Khan et al., 2019
PME42	Vitvi02g00553	Vitvi02g00553	Pfam01095	Pfam04043	group II	clade 6C	Khan et al., 2019
PME43	Vitvi11g00034	Vitvi11g00034	Pfam01095		group I	clade 6A	Khan et al., 2019
PME44	Vitvi16g00265	Vitvi16g00265	Pfam01095	Pfam04043	group II	clade 6A	Khan et al., 2019
PME45	Vitvi16g00268	Vitvi16g00268	Pfam01095	Pfam04043	group II	clade 6A	Khan et al., 2019
PME46	Vitvi16g00272	Vitvi16g00272	Pfam01095		group I	clade 6A	Khan et al., 2019
PME47	Vitvi16g00273	Vitvi16g00273	Pfam01095	Pfam04043	group II	clade 6A	Khan et al., 2019
PME48	Vitvi01g01784	Vitvi01g01784	Pfam01095		group I	clade 6B	this work
PME49	Vitvi02g00809	Vitvi02g00809	Pfam01095		group I	clade 6B	this work
PME50	Vitvi02g00818	Vitvi02g00818	Pfam01095		group I	clade 6B	this work
PME51	Vitvi02g00989	Vitvi02g00989	Pfam01095		group I	clade 6C	this work
PME52	Vitvi05g00196	Vitvi05g00196	Pfam01095		group I	clade 6G	this work
PME53	Vitvi05g01815	Vitvi05g01815	Pfam01095		group I	clade 6G	this work
PME54	Vitvi06g01155	Vitvi06g01155	Pfam01095	Pfam04043	group II	clade 5A	Khan et al., 2019
PME55	Vitvi07g00454	Vitvi07g00454	Pfam01095		group I	clade 6A	this work
PME56	Vitvi07g04792		Pfam01095	Pfam04043	group II	clade 9A	this work
PME57	Vitvi14g00035	Vitvi14g00035	Pfam01095	Pfam04043	group II	clade 9A	this work
PME58	Vitvi14g00083	Vitvi14g00083	Pfam01095		group I	clade 6B	this work
PME59	Vitvi14g00084	Vitvi14g00084	Pfam01095		group I	clade 6B	this work
PME60	Vitvi14g02471	Vitvi14g00083	Pfam01095		group I	clade 6B	this work
PME61	Vitvi15g00701	Vitvi15g00701	Pfam01095		group I	clade 5B	this work
PME62	Vitvi17g01156	Vitvi17g01156	Pfam01095		group I	clade 6C	this work
References:
Pelloux, J. et al., (2007) New insights into pectin methylesterase structure and function. Trends in Plant Science 12 (6): 267-277
Canaguier, A., et al. ( 2017). A new version of the grapevine reference genome assembly (12X.v2) and of its annotation (VCost.v3). Genomics data 14:56-62
Khan, N. et al., (2019). Genome-Wide Identification and Expression Profiling of the Polygalacturonase (PG) and Pectin Methylesterase (PME) Genes in Grapevine (Vitis vinifera L.). International Journal of Molecular Sciences 20 (13): 3180
Velt, A. et al. (2023) An improved reference of the grapevine genome reasserts the origin of the PN40024 highly homozygous genotype .G3 Genes|Genomes|Genetics 13 (5): 67

## Sheet: Table S2 
Table S2. Summary of Illumina read processing and mapping to the concatenated V. vinifera PN40024 12x.v2 and B. cinerea DW1 genome assemblies. A total of 12 RNAseq libraries were obtained from replicates of control and infected flowers of ‘Souvigner Gris’ and 'Teroldego' genotypes.
			RAW	Filter and Trimming		Mapping		VcostV3 Annotation*		DW1 Annotation**
Cultivar	Condition	Rep	Total Reads	Total Reads	%	Uniquely Mapped Reads	%	Uniquely Assigned Reads	%	Uniquely Assigned Reads	%
Souvignier Gris	Control	R1	36282422	36026772	99.2954	31463582	87.3339	31463102	99.9985	480	0.00152557
		R2	36009299	35748066	99.2745	31139072	87.107	31138509	99.9982	563	0.00180802
		R3	34380673	34095129	99.1695	29877454	87.6297	29876995	99.9985	459	0.00153628
	Bc Treated	R1	29950289	29692457	99.1391	25882758	87.1695	25364401	97.9973	518357	2.00271
		R2	38113399	37819293	99.2283	33033695	87.3461	32370434	97.9922	663261	2.00783
		R3	34568294	34300438	99.2251	29674918	86.5147	29048503	97.8891	626415	2.11092
Teroldego	Control	R1	36658814	36398589	99.2901	31787802	87.3325	31787612	99.9994	190	0.000597714
		R2	36485702	36214787	99.2575	31255048	86.3047	31254906	99.9995	142	0.000454327
		R3	37088391	36798015	99.2171	31889689	86.6614	31889538	99.9995	151	0.000473507
	Bc Treated	R1	39380110	39113810	99.3238	33601405	85.9068	32442229	96.5502	1159176	3.44978
		R2	39967100	39682455	99.2878	34589967	87.1669	33405490	96.5757	1184477	3.42434
		R3	46747655	46442160	99.3465	39989808	86.1067	38581895	96.4793	1407913	3.52068
*Canaguier, A., et al. ( 2017). A new version of the grapevine reference genome assembly (12X.v2) and of its annotation (VCost.v3). Genomics data, 14, 56-62
**Blanco-Ulate, B., Allen, G., Powell, A.L.T., and Cantu, D. (2013) Draft genome sequence of Botrytis cinerea BcDW1, inoculum for noble rot of grape berries. Genome Announc., 1, 13–14

## Sheet: Table S3
Table S3. Differentially expressed genes in ‘Souvigner Gris’ and V. vinifera ‘Teroldego’ flowers at 24 hours post-inoculation with B. cinerea. Each gene is identified by the Gene ID and the gene description (PN40024 12X.v2 genome assembly, VCost.v3 genome annotation), and a Gene Symbol if the gene was present in the grapevine catalogue (catalogue v3 found at Grapedia; https://grapedia.org/genes/)…
Souvigner gris_Bc_vs_Ctrl_up regulated						Souvigner gris_Bc_vs_Ctrl_down regulated						Teroldego_Bc_vs_Ctrl_up regulated						Teroldego_Bc_vs_Ctrl_down regulated
Gene ID (VCost.v3)	Gene symbol	Gene description	log2 FoldChange	padj		Gene ID (VCost.v3)	Gene symbol	Gene description	log2 FoldChange	padj		Gene ID (VCost.v3)	Gene symbol	Gene description	log2 FoldChange	padj		Gene ID (VCost.v3)	Gene symbol	Gene description	log2 FoldChange	padj
Vitvi05g01757			2.86695	3.67848e-25		Vitvi14g03035		Metalloendoproteinase 1 precursor	-2.9259	3.54452e-24		Vitvi05g01757			5.34925	3.68301e-29		Vitvi04g00312		Phosphorylase	-2.5026	4.35764e-23
Vitvi05g01756	PR10-s10	Pathogenesis protein 10 [Vitis vinifera]	1.47935	1.26804e-24		Vitvi03g01159	GT16	Cis-zeatin O-beta-D-glucosyltransferase	-2.6767	4.04367e-24		Vitvi05g01758	PR10-s12	Pathogenesis protein 10.3 [Vitis quinquangularis]	5.95128	3.40693e-28		Vitvi07g01407		Metal transporter Nramp6	-2.90633	4.69778e-23
Vitvi05g01758	PR10-s12	Pathogenesis protein 10.3 [Vitis quinquangularis]	3.13066	2.03732e-24		Vitvi12g00574	TPS35	E-beta-ocimene synthase	-3.15615	1.24785e-23		Vitvi18g02446	TPS07	(-)-germacrene D synthase	4.37668	5.00404e-28		Vitvi10g00027		Thiazole biosynthetic enzyme, chloroplast (ARA6)	-1.86972	5.03482e-23
Vitvi05g01760	PR10-s16	Pathogenesis protein 10 [Vitis vinifera]	3.85002	3.3776e-24		Vitvi15g00870	LHY	Myb CCA1 (circadian clock associated 1)	-2.22116	1.64822e-23		Vitvi05g01756	PR10-s10	Pathogenesis protein 10 [Vitis vinifera]	3.89655	6.47729e-28		Vitvi04g00342	RD22c	RD22	-2.57937	9.06498e-23
Vitvi18g02446	TPS07	(-)-germacrene D synthase	4.6215	2.76156e-23		Vitvi18g02846		No hit	-2.36557	2.39265e-23		Vitvi02g01409		Osmotin	4.48135	1.85401e-27		Vitvi14g01977	EXPA16	Alpha-expansin 1 precursor	-2.78296	9.36661e-23
Vitvi05g01759	PR10-s14	Pathogenesis protein 10.3 [Vitis quinquangularis]	3.72258	1.8133e-22		Vitvi15g00397		Eceriferum 1 (CER1 protein) Sterol desaturase	-4.3296	2.76156e-23		Vitvi05g01760	PR10-s16	Pathogenesis protein 10 [Vitis vinifera]	5.64167	1.85401e-27		Vitvi17g01251	EXPA18	Alpha-expansin 1 precursor	-3.28555	3.74636e-22
Vitvi06g01599	DIR12	Dirigent protein pDIR9	3.04309	1.93387e-22		Vitvi19g00391	TPS28	Germacrene-D synthase	-2.98459	1.33733e-22		Vitvi01g02058		Protein disulfide isomerase	3.02362	3.80333e-27		Vitvi10g00298		Aspartic proteinase nepenthesin-1 precursor	-2.21037	6.08835e-22
Vitvi05g00071	PR10-s11	Pathogenesis protein 10 [Vitis vinifera]	3.6858	7.50912e-22		Vitvi17g00791	SWEET5a	Nodulin MtN3	-2.94565	1.69945e-22		Vitvi05g02251		Chitinase class IV	3.90439	1.59172e-25		Vitvi09g00399		Sulfate transporter 3.4	-1.88477	1.74178e-21
Vitvi06g01630		no hit	2.28684	1.99159e-21		Vitvi01g00933	PL3	Pectate lyase	-2.99937	5.05448e-22		Vitvi12g00445		1-aminocyclopropane-1-carboxylate oxidase 1	2.74843	1.59172e-25		Vitvi04g00341	RD22a	RD22	-1.19876	1.8115e-21
Vitvi16g01979		Acidic endochitinase (CHIB1)	2.51286	1.99159e-21		Vitvi16g00040	CYP89A54	CYP89A5	-2.20879	1.08331e-21		Vitvi03g01597		NtPRp27 secretory protein	4.07312	1.74341e-25		Vitvi06g01346	TIP1-1	Aquaporin GAMMA-TIP3/TIP1;3	-1.62592	2.77775e-21
Vitvi18g02848		No hit	2.37469	3.99601e-21		Vitvi05g00643		Lipase GDSL 7	-2.78879	1.43191e-21		Vitvi05g00107		Beta-1,3-glucanase	3.48113	1.78433e-25		Vitvi09g00264		Lipase GDSL	-1.9286	4.54336e-21
Vitvi16g01457	STS10	Stilbene synthase	3.22008	1.3112e-20		Vitvi11g00626		H(+)-ATPase 8 AHA8	-2.75924	1.76931e-21		Vitvi05g01956		Inorganic phosphate transporter 1-4	2.49055	1.78433e-25		Vitvi19g02038		Aspartyl protease	-1.38626	5.09604e-21
Vitvi06g00771	PrxIII45a	Peroxidase	1.36218	1.80899e-20		Vitvi12g00725	JMT4	Jasmonate O-methyltransferase	-2.68185	1.99159e-21		Vitvi07g02183		HAK5 (High affinity K+ transporter 5)	2.8244	1.78433e-25		Vitvi07g01948		Amidase	-1.98139	6.24426e-21
Vitvi16g01461	STS18	Chalcone synthase	2.96393	2.13263e-20		Vitvi04g00225		fasciclin arabinogalactan-protein (FLA14)	-2.63442	4.45993e-21		Vitvi10g01029		Reticuline oxidase precursor	2.57457	1.78433e-25		Vitvi18g00510		Aspartic proteinase nepenthesin-1 precursor	-2.04261	6.91599e-21
Vitvi16g01486	STS9	Stilbene synthase	2.88878	3.13069e-20		Vitvi12g02473		Exopolygalacturonase	-3.47139	4.72912e-21		Vitvi05g00072	PR10-s15	Bet v I allergen	5.31964	1.95422e-25		Vitvi01g00876	bHLH004	ZCW32 (BIGPETAL, BIGPETALUB)	-1.70247	7.12403e-21
Vitvi16g01484	STS48	Stilbene synthase	2.9401	4.09135e-20		Vitvi07g02217		No hit	-2.72133	5.51975e-21		Vitvi08g01702		Beta 1-3 glucanase	5.80481	2.25859e-25		Vitvi08g00853		Non-specific lipid transfer protein LTP1	-1.10588	7.27757e-21
Vitvi16g00991	STS15	Stilbene synthase	2.54718	4.6797e-20		Vitvi14g01750	MYB24	Myb domain protein 24	-3.67303	7.53073e-21		Vitvi16g01485	STS7	Stilbene synthase	2.99352	2.26829e-25		Vitvi14g01449	CHS2	Chalcone synthase	-1.32359	8.15496e-21
Vitvi08g01701		Beta-1,3-glucanase	1.45409	4.80491e-20		Vitvi05g00043	PME28	Pectinesterase family	-3.09259	9.56383e-21		Vitvi16g01484	STS48	Stilbene synthase	3.23507	2.68612e-25		Vitvi15g00397		Eceriferum 1 (CER1 protein) Sterol desaturase	-1.26135	9.11424e-21
Vitvi05g00072	PR10-s15	Bet v I allergen	4.68761	6.59289e-20		Vitvi07g02255	PME26	Pectinesterase family	-2.76956	1.32857e-20		Vitvi16g01979		Acidic endochitinase (CHIB1)	5.52725	3.33037e-25		Vitvi19g00441		Thiazole biosynthetic enzyme, chloroplast (ARA6)	-1.41454	1.10232e-20
Vitvi07g02183		HAK5 (High affinity K+ transporter 5)	1.32622	1.88372e-19		Vitvi14g02501	PME27		-2.9996	2.10746e-20		Vitvi16g01457	STS10	Stilbene synthase	3.0108	4.18608e-25		Vitvi01g00441		Phosphoethanolamine N-methyltransferase 1	-1.68949	1.23814e-20
Vitvi05g01943		No hit	1.99106	5.53034e-19		Vitvi14g01318		Lipase GDSL 7	-2.60008	2.36145e-20		Vitvi12g00649		Auxin-responsive protein AIR12	3.42825	5.64484e-25		Vitvi19g00388	TPS27	(-)-germacrene D synthase	-1.91316	1.30716e-20
Vitvi16g01485	STS7	Stilbene synthase	3.08179	8.57682e-19		Vitvi15g00770		Subtilisin serine endopeptidase (XSP1)	-2.50137	2.70306e-20		Vitvi16g01478	STS41	Stilbene synthase [Vitis vinifera]	3.1644	7.16756e-25		Vitvi10g00294			-2.09328	1.61095e-20
Vitvi03g01597		NtPRp27 secretory protein	2.31795	9.39967e-19		Vitvi05g00837		C2 domain containing protein	-2.77281	3.29454e-20		Vitvi02g01406		Thaumatin	2.59021	7.87366e-25		Vitvi16g00793		Phosphate-induced protein 1	-1.56484	1.61318e-20
Vitvi04g01412	F5H1	Ferulate-5-hydroxylase	2.20013	9.77903e-19		Vitvi18g02448	TPS09	VviTPS09	-1.87063	3.54939e-20		Vitvi16g01486	STS9	Stilbene synthase	3.34824	8.06189e-25		Vitvi16g00040	CYP89A54	CYP89A5	-1.58866	2.16487e-20
Vitvi06g01629		no hit	3.66167	9.77903e-19		Vitvi14g01900	PL13	Pectate lyase	-3.2335	1.06355e-19		Vitvi16g01501		Glutathione S-transferase 25 GSTU7	2.81343	9.18046e-25		Vitvi13g01686		Unknown protein	-1.57099	2.42601e-20
Vitvi11g00924	C4H2	Trans-cinnamate 4-monooxygenase	2.79157	1.0588e-18		Vitvi19g02038		Aspartyl protease	-2.22604	1.26218e-19		Vitvi16g01474	STS35	Resveratrol synthase [Vitis vinifera]	3.66213	9.18046e-25		Vitvi02g00691		PHD finger transcription factor	-1.58604	2.93779e-20
Vitvi16g00057	PAL10	Phenylalanine ammonium lyase	2.9308	1.12116e-18		Vitvi05g00253	PME14	Pectinesterase; Pectinesterase inhibitor	-3.60962	1.29331e-19		Vitvi09g00086	F3'H3	flavonoid 3-monooxygenase	3.63383	1.17377e-24		Vitvi17g00541		Nitrate transporter 1:2	-1.60154	2.9518e-20
Vitvi10g01029		Reticuline oxidase precursor	1.50864	1.8778e-18		Vitvi10g00294			-1.75858	1.29331e-19		Vitvi14g01596		Lysine histidine transporter 1	2.21674	1.21817e-24		Vitvi17g00189	JAZ11	Jasmonate ZIM domain-containing protein 3	-1.46915	3.37629e-20
Vitvi16g01470	STS29	Stilbene synthase	2.86426	1.95627e-18		Vitvi09g01757	CYP82S12	CYP82M1v3	-2.45233	1.50065e-19		Vitvi04g01412	F5H1	Ferulate-5-hydroxylase	4.84706	1.4119e-24		Vitvi05g01044	CHS3	Chalcone synthase	-1.22402	3.46208e-20
Vitvi02g00393		Osmotin	2.5893	1.97634e-18		Vitvi13g01320	TPS106	Myrcene synthase, chloroplastic	-3.09328	2.02133e-19		Vitvi06g01599	DIR12	Dirigent protein pDIR9	4.2054	1.51723e-24		Vitvi14g01600		Glyceraldehyde-3-phosphate dehydrogenase GAPC3,cytosolic	-1.7054	3.46864e-20
Vitvi04g01198		Calreticulin 3 (CRT3)	1.22411	2.61447e-18		Vitvi15g00875		Catechol O-methyltransferase	-2.63403	2.07009e-19		Vitvi10g01778	OMT6	Isoflavone methyltransferase/ Orcinol O-methyltransferase 1 oomt1	3.4794	1.51723e-24		Vitvi05g00136		Lipase GDSL	-1.84146	3.95294e-20
Vitvi16g01464	STS21	Stilbene synthase - grape	2.67569	4.77998e-18		Vitvi07g00057		fatty acid elongase	-2.28926	2.62521e-19		Vitvi16g01481	STS45	Stilbene synthase [Vitis vinifera]	3.17762	1.51723e-24		Vitvi08g00961		Tubulin beta-1 chain	-1.25948	3.95294e-20
Vitvi05g01940		No hit	1.47594	6.05108e-18		Vitvi12g01874		Cupin	-1.43871	5.30274e-19		Vitvi06g01630		no hit	5.85778	1.74498e-24		Vitvi05g00953	PL5	Pectate lyase	-1.50993	4.1346e-20
Vitvi16g01476	STS38	No hit	2.15677	7.19724e-18		Vitvi05g00563	ELIP1	ELIP1 (early light-inducible protein)	-1.73435	6.34987e-19		Vitvi09g00479		ABC transporter g family pleiotropic drug resistance 12 PDR12	2.29106	1.74498e-24		Vitvi18g00590		Tubulin alpha-3 chain	-1.16251	4.25237e-20
Vitvi16g01469	STS28	Stilbene synthase 4	3.23547	1.08858e-17		Vitvi14g01291		Unknown	-3.17761	7.72192e-19		Vitvi15g00704	PME12	Pectinesterase family	2.61277	2.90672e-24		Vitvi10g00774		Unknown protein	-1.34446	4.48e-20
Vitvi12g00649		Auxin-responsive protein AIR12	1.53083	1.15903e-17		Vitvi03g00141		D-galactoside/L-rhamnose binding SUEL lectin	-3.84512	7.91623e-19		Vitvi16g00991	STS15	Stilbene synthase	2.58516	3.07483e-24		Vitvi02g00416		Glucose-methanol-choline (GMC) oxidoreductase	-1.83026	4.79262e-20
Vitvi16g01472	STS31	Stilbene synthase [Vitis quinquangularis]	3.50806	1.37369e-17		Vitvi04g00442		Unknown protein	-1.28087	9.39967e-19		Vitvi14g00487		Pathogenesis-related protein-4 (Chitinase )	2.75974	5.21108e-24		Vitvi04g00357	RD22n	Dehydration-responsive protein (RD22)	-1.77648	5.04495e-20
Vitvi18g02592	PrxIII02c2	Peroxidase GvPx2b class III	3.61266	1.45166e-17		Vitvi12g00645		Polygalacturonase PGA3	-2.6721	9.39967e-19		Vitvi18g02837		Pathogen-related	2.84619	5.93747e-24		Vitvi14g01448	CHS1	Chalcone synthase (CHS)	-1.16823	5.6283e-20
Vitvi02g01404		Thaumatin	1.51528	1.52381e-17		Vitvi13g01538		Lipase GDSL 7	-2.30061	1.24399e-18		Vitvi16g01463	STS20	Stilbene synthase [Vitis pseudoreticulata]	3.14804	6.32752e-24		Vitvi04g02123		S-adenosyl-L-methionine:salicylic acid carboxyl methyltransferase	-1.42955	6.68384e-20
Vitvi06g01917		Beta-1,3-glucanase [Vitis riparia]	2.26261	1.58108e-17		Vitvi03g00325		Myb RAD (Transcription factor RAD)	-2.44356	1.74947e-18		Vitvi04g01198		Calreticulin 3 (CRT3)	2.47999	7.34974e-24		Vitvi06g01739		Thiamine biosynthesis protein ThiC	-1.46759	7.50375e-20
Vitvi14g03041		AAA-type ATPase	1.6705	1.74266e-17		Vitvi05g01362		Cyclo-DOPA 5-O-glucosyltransferase	-1.44657	1.97634e-18		Vitvi16g01464	STS21	Stilbene synthase - grape	2.59521	7.34974e-24		Vitvi06g00216		No hit	-1.47406	7.55862e-20
Vitvi10g02335		Polyphenol oxidase	1.81336	1.82786e-17		Vitvi13g00235		Esterase/lipase/thioesterase	-1.41301	2.49105e-18		Vitvi16g01469	STS28	Stilbene synthase 4	3.14533	7.82147e-24		Vitvi13g00738	CYP77A14	CYP77A2	-1.40999	8.62356e-20
Vitvi16g01482	STS46	Stilbene synthase 1 [Vitis vinifera]	3.05684	2.97596e-17		Vitvi17g01427		No hit	-2.8853	2.59065e-18		Vitvi16g01470	STS29	Stilbene synthase	2.31611	8.51249e-24		Vitvi14g03035		Metalloendoproteinase 1 precursor	-1.19539	8.62356e-20
Vitvi01g00568		Glutamate decarboxylase	1.77186	3.34892e-17		Vitvi08g02381		Arabinogalactan protein 23 AGP23	-2.59332	2.93432e-18		Vitvi08g00793	WRKY24	WRKY DNA-binding protein 33	2.58613	8.537e-24		Vitvi07g02160		No hit	-1.22861	8.66964e-20
Vitvi16g01474	STS35	Resveratrol synthase [Vitis vinifera]	3.29837	3.41393e-17		Vitvi01g02109	PL2	Pectate lyase, N-terminal	-2.69567	3.18696e-18		Vitvi18g01126		Unknown protein	2.56744	8.58401e-24		Vitvi16g01078		Beta-ketoacyl-CoA synthase	-1.7086	1.06154e-19
Vitvi16g01477	STS39	Stilbene synthase	2.89841	4.03628e-17		Vitvi09g00155		Tassel serine threonine kinase 1	-2.61196	3.52457e-18		Vitvi11g00261		Clavata1 receptor kinase (CLV1)	2.73541	1.08907e-23		Vitvi01g00801		Basic helix-loop-helix (bHLH) family	-1.86122	1.13316e-19
Vitvi16g01475	STS36	Stilbene synthase	3.14113	4.07181e-17		Vitvi16g01321		No hit	-2.72248	4.77998e-18		Vitvi16g00057	PAL10	Phenylalanine ammonium lyase	2.18975	1.08907e-23		Vitvi04g00442		Unknown protein	-1.10563	1.22499e-19
Vitvi04g01566	DIR41	Dirigent	1.98573	4.31766e-17		Vitvi08g01620		S-adenosylmethionine synthetase	-1.45713	6.02773e-18		Vitvi16g02061	COMT3		2.23959	1.13048e-23		Vitvi03g00141		D-galactoside/L-rhamnose binding SUEL lectin	-1.69225	1.2633e-19
Vitvi16g00993	STS26	Stilbene synthase 3	2.83291	4.35151e-17		Vitvi10g00298		Aspartic proteinase nepenthesin-1 precursor	-1.78316	6.02773e-18		Vitvi16g01477	STS39	Stilbene synthase	3.53736	1.35166e-23		Vitvi05g00031		MATE efflux family protein	-1.8829	1.49349e-19
Vitvi16g01463	STS20	Stilbene synthase [Vitis pseudoreticulata]	3.12287	4.46169e-17		Vitvi05g01193	SPS2	Sucrose-phosphate synthase	-2.33922	7.19724e-18		Vitvi05g01583		Chitinase class IV	1.48863	1.38442e-23		Vitvi01g00742		Polyamine oxidase precursor	-1.88363	1.60929e-19
Vitvi16g01039		Photoassimilate-responsive protein PAR-1a	3.38339	5.54938e-17		Vitvi12g02200	Znk1	Zinc knuckle	-3.1561	7.93204e-18		Vitvi04g01848		Ankyrin repeat	3.61127	1.54552e-23		Vitvi16g01913	AM2	MATE efflux family protein	-1.76174	1.64858e-19
Vitvi06g01603	DIR14	No hit	3.77524	5.62934e-17		Vitvi12g00646		Exopolygalacturonase	-2.37989	8.24435e-18		Vitvi06g00741	WRKY16	WRKY DNA-binding protein 33	1.99992	1.73029e-23		Vitvi03g01159	GT16	Cis-zeatin O-beta-D-glucosyltransferase	-1.29726	1.84648e-19
Vitvi11g00261		Clavata1 receptor kinase (CLV1)	1.53038	6.71232e-17		Vitvi07g00594		Inorganic phosphate transporter 1-4	-2.44415	8.65384e-18		Vitvi14g00183		Respiratory burst oxidase protein B (ATRBOHB)	3.26558	1.97402e-23		Vitvi15g01076		Polygalacturonase GH28	-1.58669	2.10082e-19
Vitvi08g01702		Beta 1-3 glucanase	1.20436	1.3227e-16		Vitvi05g00047		Polygalacturonase GH28	-3.03334	9.92341e-18		Vitvi07g01929	NAC39	NAC domain containing protein 2	2.27415	2.26349e-23		Vitvi02g00125		Endo-1,4-beta-glucanase	-1.43615	2.25166e-19
Vitvi16g01467	STS24	Stilbene synthase 3 [Vitis sp. cv. 'Norton']	3.01354	1.3227e-16		Vitvi11g01208		AHA2 (Arabidopsis H(+)-ATPase 2)	-1.62394	1.08858e-17		Vitvi01g00568		Glutamate decarboxylase	3.36117	2.70971e-23		Vitvi18g01034		Nodulin MtN21 family	-1.47893	2.26112e-19
Vitvi18g02824		WD40 repeat protein	1.61452	1.32339e-16		Vitvi10g00751		Cation/hydrogen exchanger (CHX15)	-2.97064	1.34592e-17		Vitvi11g00924	C4H2	Trans-cinnamate 4-monooxygenase	2.36059	2.70971e-23		Vitvi06g01847		Tubulin beta-4 chain	-1.40322	2.72388e-19
Vitvi16g01037		Photoassimilate-responsive protein PAR-1a	1.88491	1.3742e-16		Vitvi04g02123		S-adenosyl-L-methionine:salicylic acid carboxyl methyltransferase	-1.55987	1.45166e-17		Vitvi04g02114		SAM dependent carboxyl methyltransferase Methyltransf_7	4.01895	2.77127e-23		Vitvi13g00230		Beta-ketoacyl-CoA synthase	-1.42216	2.84178e-19
Vitvi11g00486		Dicyanin	1.80166	1.42173e-16		Vitvi17g00504		IFA binding protein	-2.72244	1.50914e-17		Vitvi16g01480	STS43	Stilbene synthase [Vitis vinifera]	2.78421	3.09817e-23		Vitvi09g00189		H(+)-ATPase 9 AHA9	-2.02546	2.87476e-19
Vitvi05g02251		Chitinase class IV	1.37145	1.58696e-16		Vitvi03g01557		Carboxylesterase CXE	-2.45695	1.51812e-17		Vitvi05g01759	PR10-s14	Pathogenesis protein 10.3 [Vitis quinquangularis]	6.5792	3.27291e-23		Vitvi18g00221	PI	PISTILLATA (PI) floral homeotic protein	-1.55305	3.25926e-19
Vitvi06g01605	DIR17		3.34173	1.58696e-16		Vitvi15g01548		Caffeate 3-O-methyltransferase 1	-2.75344	1.61775e-17		Vitvi05g00381		Inosine-uridine preferring nucleoside hydrolase	2.84221	3.27291e-23		Vitvi18g02973		Abscisic stress ripening protein 2 (ASR2)	-1.22221	3.44484e-19
Vitvi12g01813		Plastocyanin domain-containing protein	1.60575	1.9091e-16		Vitvi03g00703		Isoflavone reductase protein 2	-3.41156	1.67616e-17		Vitvi16g01479	STS42	Stilbene synthase 2	3.21821	3.35039e-23		Vitvi19g00591		Protease inhibitor/seed storage/lipid transfer protein (LTP)	-1.49525	3.7026e-19
Vitvi08g00793	WRKY24	WRKY DNA-binding protein 33	1.53789	2.70574e-16		Vitvi09g00525		No hit	-3.39673	1.67616e-17		Vitvi09g00476	PDR14	ABC transporter g family pleiotropic drug resistance 12 PDR12	4.5921	3.3868e-23		Vitvi11g00074	F3'H6	flavonoid 3-monooxygenase	-1.37601	3.86738e-19
Vitvi16g01501		Glutathione S-transferase 25 GSTU7	1.85598	2.90127e-16		Vitvi10g00580		Pollen Ole e 1 allergen and extensin	-2.66946	2.30854e-17		Vitvi08g01174		Cation/hydrogen exchanger 20 (CHX20)	3.09887	4.28463e-23		Vitvi06g00583		Alpha-glucan phosphorylase, H isozyme	-1.41979	3.89502e-19
Vitvi05g00483		Copper amine oxidase	2.68196	3.17285e-16		Vitvi16g02059		Copper-binding family protein	-2.01686	2.52111e-17		Vitvi14g01938		Phosphofructokinase	2.27003	4.69778e-23		Vitvi05g00563	ELIP1	ELIP1 (early light-inducible protein)	-1.04153	4.36678e-19
Vitvi10g00442		Polyphenol oxidase II, chloroplast precursor	1.39363	4.18327e-16		Vitvi14g02006		Cyclin-dependent kinase CDC2C	-2.1543	2.64052e-17		Vitvi07g00534	MDR14	ABC transporter B member 13	2.50685	5.03482e-23		Vitvi17g00640	TOC1	Timing of CAB expression 1 protein	-1.32327	4.79598e-19
Vitvi06g01601	DIR13	Dirigent protein	4.13297	4.61975e-16		Vitvi17g00541		Nitrate transporter 1:2	-1.99602	2.67838e-17		Vitvi10g02302		Subtilase	3.63175	5.03482e-23		Vitvi05g00426		Copper-binding family protein	-1.22943	4.80619e-19
Vitvi11g00165	bHLH045	Basic helix-loop-helix (bHLH) family	2.73584	6.52316e-16		Vitvi11g00015	PME24	Pectinesterase family	-3.31373	2.91205e-17		Vitvi16g01472	STS31	Stilbene synthase [Vitis quinquangularis]	2.67126	5.94024e-23		Vitvi17g00217	TLP29	Thaumatin	-1.09262	4.94655e-19
Vitvi10g01735		Quinone oxidoreductase	1.43338	6.60999e-16		Vitvi18g00509		Retrotransposon protein, Unclassified	-2.89152	3.41393e-17		Vitvi05g00802		Peptide transporter protein 3	2.02588	6.16539e-23		Vitvi11g00730		Anthranilate N-benzoyltransferase	-1.76835	5.12497e-19
Vitvi05g01941		No hit	1.29978	7.08156e-16		Vitvi17g00070	SWEET10	Nodulin MtN3 family	-1.95172	3.46116e-17		Vitvi02g01404		Thaumatin	4.65706	6.36082e-23		Vitvi01g00864		Binding	-1.50883	5.30528e-19
Vitvi05g01942		No hit	2.27712	8.69635e-16		Vitvi14g02994		No hit	-2.66891	3.48574e-17		Vitvi08g01022	PAL2	Phenylalanine ammonia-lyase	1.82991	6.36082e-23		Vitvi12g01906		Potassium channel AKT2/3	-1.35068	5.93163e-19
Vitvi09g00476	PDR14	ABC transporter g family pleiotropic drug resistance 12 PDR12	1.76652	1.03082e-15		Vitvi10g02409		1-aminocyclopropane-1-carboxylate oxidase 1	-1.08338	4.54834e-17		Vitvi17g01523		EDS1 (Enhanced disease susceptibility 1)	2.372	7.75886e-23		Vitvi12g02356		Allergenic protein Pt2L4	-3.06988	5.94626e-19
Vitvi05g01937		unknown	2.64462	1.07481e-15		Vitvi03g00427		Leucine-rich repeat family protein / extensin	-3.00138	4.83905e-17		Vitvi14g03031		SAG101 (senescence-associated gene 101)	2.89284	9.06498e-23		Vitvi16g00002	WBC19	ABC transporter G member 7	-1.02203	5.94626e-19
Vitvi03g00206		Endochitinase 1, basic	1.02565	1.26353e-15		Vitvi03g00284		feronia receptor-like kinase	-3.23791	5.02803e-17		Vitvi07g03084	CAD18	Cinnamyl alcohol dehydrogenase	2.01163	9.64109e-23		Vitvi02g00435	LDOX1	Leucoanthocyanidin dioxgenase	-1.31312	6.05481e-19
Vitvi06g01597	DIR10	Dirigent protein	1.1543	1.33656e-15		Vitvi10g00877		Myosin heavy chain	-2.97903	5.05773e-17		Vitvi16g00993	STS26	Stilbene synthase 3	2.51136	1.00525e-22		Vitvi15g00690		Transketolase, chloroplast precursor	-1.2172	6.22572e-19
Vitvi12g00766		Subtilisin protease	1.3835	1.33656e-15		Vitvi07g03060		Xyloglucan endotransglucosylase/hydrolase precursor	-1.5127	5.48088e-17		Vitvi06g01156	PME11	Pectinesterase family	2.97658	1.16358e-22		Vitvi01g01657			-1.11052	6.3435e-19
Vitvi07g02686	F5H2	ferulate 5-hydroxylase	1.31508	1.42757e-15		Vitvi05g00089		Glycosyl hydrolase family 3 beta xylosidase BXL1	-1.35858	5.54938e-17		Vitvi10g00839	INT2	Inositol transporter 2	2.14824	1.16358e-22		Vitvi18g02569		Senescence-associated protein	-1.39281	6.44855e-19
Vitvi04g02114		SAM dependent carboxyl methyltransferase Methyltransf_7	1.65484	1.65225e-15		Vitvi13g01873	TPS116	Pinene synthase	-3.14041	5.54938e-17		Vitvi15g01089		3-methyl-2-oxobutanoate hydroxy-methyl-transferase	1.96341	1.23959e-22		Vitvi03g00292	bZIP07	Basic leucine-zipper 11 GBF6	-1.54536	7.57448e-19
Vitvi12g02245	ROMT2	Isoflavone methyltransferase/ Orcinol O-methyltransferase 1 oomt1	2.2577	1.80112e-15		Vitvi05g00737	CRY2	Cryptochrome 2	-1.01724	5.68061e-17		Vitvi01g02057		Protein disulfide isomerase	2.16277	1.39444e-22		Vitvi18g01264	WBC1	ABC transporter G member 4	-2.40235	8.04131e-19
Vitvi08g02226		Glutathione S-transferase 8 GSTU8	1.90354	2.03323e-15		Vitvi10g00599		CBL-interacting protein kinase 20 (CIPK20)	-2.93481	7.25388e-17		Vitvi08g01701		Beta-1,3-glucanase	1.78103	1.39444e-22		Vitvi07g00174		Unknown protein	-2.60323	8.52158e-19
Vitvi10g00063	WRKY29	WRKY DNA-binding protein 6	1.04299	2.06563e-15		Vitvi18g02750		No hit	-2.54855	7.30346e-17		Vitvi02g01365		Metal-nicotianamine transporter YSL1	1.96033	1.44034e-22		Vitvi06g00790	EXPA7	Alpha-expansin 10 precursor	-2.61095	8.85573e-19
Vitvi16g00054		Phenylalanin ammonia-lyase [Vitis vinifera]	2.56092	2.29483e-15		Vitvi17g00336		Aspartyl protease	-1.15602	7.96502e-17		Vitvi10g02300			4.71241	1.66182e-22		Vitvi06g01293	WBC25	ABC transporter G member 7	-1.06253	1.03395e-18
Vitvi17g01451		Germin	1.93663	2.63373e-15		Vitvi04g01368		Dehydrin 1b	-2.17259	1.03687e-16		Vitvi02g01415	CYP76F14	Geraniol 10-hydroxylase	2.42566	1.68634e-22		Vitvi08g01537		RKL1 (Receptor-like kinase 1)	-1.67228	1.03778e-18
Vitvi04g01848		Ankyrin repeat	1.5478	3.0472e-15		Vitvi08g00816		Alanine--glyoxylate aminotransferase 2 3, mitochondrial	-1.29103	1.06551e-16		Vitvi06g00771	PrxIII45a	Peroxidase	1.89711	1.69891e-22		Vitvi19g01657		Potassium transporter (KUP1)	-1.60224	1.17914e-18
Vitvi14g00487		Pathogenesis-related protein-4 (Chitinase )	1.30035	3.0472e-15		Vitvi05g01477	CPK4	Calcium-dependent protein kinase 24 CPK24	-2.88553	1.63357e-16		Vitvi16g01927		Heavy-metal-associated domain-containing protein	2.30146	1.69891e-22		Vitvi06g00576		Proliferating cell nuclear antigen (PCNA)	-1.61652	1.21374e-18
Vitvi01g01538		Glyceraldehyde-3-phosphate dehydrogenase, cytosolic 3	1.24873	3.45934e-15		Vitvi15g01628		Kinase	-2.45856	1.66312e-16		Vitvi17g01451		Germin	4.1133	1.8161e-22		Vitvi07g00787	PL6	Pectate lyase	-1.26918	1.21374e-18
Vitvi01g01680	WRKY03	WRKY DNA-binding protein 75	1.68494	3.59326e-15		Vitvi08g01587	EXPA12	Expansin EXPA9	-2.57434	1.7292e-16		Vitvi05g00065	PR10-s1	Pathogenesis protein 10 [Vitis vinifera]	2.5116	1.8738e-22		Vitvi12g00530		Legumin	-2.09406	1.33568e-18
Vitvi13g01389		CXE carboxylesterase	1.49976	3.62029e-15		Vitvi07g00795		3-ketoacyl-CoA thiolase PED1	-1.21135	1.76052e-16		Vitvi05g00873			2.17372	1.92297e-22		Vitvi05g00253	PME14	Pectinesterase; Pectinesterase inhibitor	-1.19705	1.58826e-18
Vitvi12g01993	CYP82S1	CYP82M1v3	5.39499	3.72537e-15		Vitvi03g00666		LIM domain protein WLIM1	-1.73486	1.77382e-16		Vitvi18g02824		WD40 repeat protein	3.75923	2.16975e-22		Vitvi14g01282		No hit	-1.92086	1.64154e-18
Vitvi04g00764		Harpin-induced protein	2.10516	4.12645e-15		Vitvi05g00803		Unknown protein	-2.95102	1.78465e-16		Vitvi05g01940		No hit	2.09291	2.37222e-22		Vitvi17g00636	TOC1-like	Timing of CAB expression 1	-2.10294	1.74549e-18
Vitvi06g01604	DIR16	Dirigent protein	3.42168	4.16696e-15		Vitvi14g01600		Glyceraldehyde-3-phosphate dehydrogenase GAPC3,cytosolic	-4.30333	2.05626e-16		Vitvi03g01169		Phosphate-induced protein 1	1.75028	2.43712e-22		Vitvi05g01524		Strictosidine synthase	-2.96858	1.80406e-18
Vitvi06g01349		Superoxide dismutase [Cu-Zn], chloroplast precursor	1.14369	4.38255e-15		Vitvi06g01293	WBC25	ABC transporter G member 7	-2.0433	2.16716e-16		Vitvi19g01817		Leucine-rich repeat protein kinase	2.34067	2.52615e-22		Vitvi14g01291		Unknown	-1.70754	2.01829e-18
Vitvi16g01466	STS23	Stilbene synthase 2	3.33402	4.64949e-15		Vitvi05g02250		Chitinase class IV	-1.03253	2.42931e-16		Vitvi07g01108			3.44792	2.54135e-22		Vitvi18g00687	CytoB5	Cytochrome b5 DIF-F	-1.24631	2.06228e-18
Vitvi03g00752		Pathogenesis-related protein 1 precursor (PRP 1)	1.03473	5.16563e-15		Vitvi11g00297		Glyoxal oxidase	-3.10947	2.6643e-16		Vitvi08g01826		3-oxoacyl-[acyl-carrier-protein] reductase, chloroplast	2.5586	2.55841e-22		Vitvi14g01819		GASA like	-1.79716	2.17534e-18
Vitvi12g00220		Zinc finger (C3HC4-type ring finger)	1.70743	5.91544e-15		Vitvi13g00230		Beta-ketoacyl-CoA synthase	-1.04776	2.79225e-16		Vitvi04g01546		Aspartyl protease	2.34579	2.67459e-22		Vitvi04g01400		Dehydration-responsive protein	-1.80735	2.18739e-18
Vitvi05g01334		Aldo/keto reductase AKR	2.20996	6.42499e-15		Vitvi14g01282		No hit	-3.31058	3.27257e-16		Vitvi09g00085	LOX2	Lipoxygenase	2.24421	3.00561e-22		Vitvi05g01996			-1.92236	2.19182e-18
Vitvi01g01564		Adenylate kinase-b	1.22444	6.63398e-15		Vitvi05g00675		Cellulose synthase CSLG2	-1.26204	3.54701e-16		Vitvi04g01702		unknown	2.43989	3.01935e-22		Vitvi04g01389		Beta-galactosidase	-1.23092	2.44632e-18
Vitvi09g01122	WRKY28	WRKY DNA-binding protein 40	1.35223	8.34492e-15		Vitvi12g00429		Nitrate transporter (NTP3)	-1.05602	3.54701e-16		Vitvi10g01735		Quinone oxidoreductase	2.77172	3.14115e-22		Vitvi14g01928	MDR4	ABC transporter B member 16	-1.33997	2.90343e-18
Vitvi18g00474			1.51707	8.78783e-15		Vitvi04g01269		Proline extensin-like receptor kinase 1 (PERK1)	-3.14495	4.04385e-16		Vitvi04g00088		Calmodulin-binding region IQD6	2.17917	3.26288e-22		Vitvi14g01401		LNG1 (LONGIFOLIA1)	-1.16452	2.96217e-18
Vitvi09g01556		FRK1 (FLG22-induced receptor-like kinase 1)	1.76297	9.1907e-15		Vitvi11g00357		Sulfate transporter 3.5	-2.37437	4.08642e-16		Vitvi07g00286		Glutathione S-transferase 8 GSTF8	1.87872	3.26288e-22		Vitvi02g00248		Glucan endo-1,3-beta-glucosidase 7 precursor	-1.22973	3.42647e-18
Vitvi16g01927		Heavy-metal-associated domain-containing protein	1.064	9.60787e-15		Vitvi17g00422		Strictosidine synthase	-2.89669	4.23281e-16		Vitvi07g02717		Avr9 elicitor response protein	1.86937	3.33042e-22		Vitvi01g01376		Cell elongation protein / DWARF1 / DIMINUTO (DIM)	-1.27032	3.60645e-18
Vitvi16g01460	STS17	Stilbene synthase	2.9861	1.47741e-14		Vitvi07g01407		Metal transporter Nramp6	-1.28276	4.92854e-16		Vitvi18g03065	LAC39	Laccase	5.3388	3.36492e-22		Vitvi08g01620		S-adenosylmethionine synthetase	-1.31228	3.74455e-18
Vitvi05g01578		Chitinase, class IV [Vitis vinifera]	1.60699	1.66651e-14		Vitvi19g02040		No hit	-2.1515	5.47383e-16		Vitvi15g01003	WRKY47	WRKY DNA-binding protein 53	2.58075	3.48617e-22		Vitvi11g01243		AAA-type ATPase	-1.20702	3.98252e-18
Vitvi18g00759	HCBT3	N-hydroxycinnamoyl/benzoyltransferase 3	1.50365	1.68474e-14		Vitvi02g00529	NPF6.5	Nitrate transporter	-1.18849	5.86537e-16		Vitvi16g01462	STS19	Stilbene synthase [Vitis pseudoreticulata]	3.13929	3.6002e-22		Vitvi08g01904		Unknown protein	-1.88527	4.3211e-18
Vitvi05g01944		No hit	1.77535	2.12957e-14		Vitvi11g00929		Tassel serine threonine kinase 1	-2.00564	5.86537e-16		Vitvi01g00787	ALDH2B8	Aldehyde dehydrogenase 1 precursor	1.59053	3.74636e-22		Vitvi04g00501		Protease inhibitor/seed storage/lipid transfer protein (LTP)	-1.73611	4.34546e-18
Vitvi12g00076	NAC36	NAC domain-containing protein 42	1.92746	2.68901e-14		Vitvi03g00508	CYP707A38	ABA 8'-hydroxylase CYP707A1	-1.42942	6.22141e-16		Vitvi14g03041		AAA-type ATPase	3.23557	3.74774e-22		Vitvi13g00085	LBDIc3	Lateral organ boundaries domain 21	-1.73949	4.3913e-18
Vitvi10g01596	STS2	Stilbene synthase [Vitis vinifera]	3.09191	3.25634e-14		Vitvi18g01928	bZIP54	BZIP transcription factor	-3.1905	6.49048e-16		Vitvi18g00839		Calmodulin-binding protein AR781	2.93224	4.23302e-22		Vitvi14g01959		No hit	-1.16613	4.71275e-18
Vitvi16g01478	STS41	Stilbene synthase [Vitis vinifera]	3.12455	3.48142e-14		Vitvi03g00038	F5H3	ferulate 5-hydroxylase	-2.20948	6.57918e-16		Vitvi15g00534		No hit	3.05944	4.44931e-22		Vitvi18g00310		Auxin transporter protein 4	-1.10831	4.86454e-18
Vitvi10g02337		Polyphenol oxidase II, chloroplast precursor	1.16589	4.16337e-14		Vitvi09g00436		IAA19	-1.2003	6.66054e-16		Vitvi16g01461	STS18	Chalcone synthase	1.87797	5.97447e-22		Vitvi06g00256	PAL1	Phenylalanine ammonia-lyase	-1.20825	5.05483e-18
Vitvi04g00034		Clavata1 receptor kinase (CLV1)	1.0726	4.74729e-14		Vitvi17g00065		No hit	-2.69319	6.66054e-16		Vitvi11g00417		Blight-associated protein p12 precursor	2.29087	5.97668e-22		Vitvi12g02755		Unknown protein	-1.36545	5.80618e-18
Vitvi04g02205		Monooxygenase	1.26104	4.98649e-14		Vitvi18g01671		Permease nonimprinted in Prader-Willi/Angelman	-1.45655	8.75723e-16		Vitvi18g02906	LAC58	Laccase	4.98777	6.20964e-22		Vitvi18g01671		Permease nonimprinted in Prader-Willi/Angelman	-1.13916	6.29551e-18
Vitvi06g01280		Glucan endo-1,3-beta-glucosidase, acidic isoform precursor	1.88883	5.38707e-14		Vitvi07g02128		No hit	-2.36764	9.07454e-16		Vitvi08g00868	WRKY25	WRKY DNA-binding protein 70	2.83889	6.2246e-22		Vitvi05g01620		Stearoyl-acyl-[acyl-carrier-protein] desaturase	-1.82207	6.55926e-18
Vitvi09g01412		Polygalacturonase QRT3	3.19937	5.38707e-14		Vitvi09g00359		Rho guanyl-nucleotide exchange factor ROPGEF8	-2.92237	9.11637e-16		Vitvi16g01037		Photoassimilate-responsive protein PAR-1a	3.74551	6.2246e-22		Vitvi18g01098		Endo-1,4-beta-glucanase	-1.1747	7.02133e-18
Vitvi05g00478		S-receptor kinase	1.73418	7.60064e-14		Vitvi11g00660		Glycerophosphodiester phosphodiesterase	-3.01023	9.57586e-16		Vitvi16g01482	STS46	Stilbene synthase 1 [Vitis vinifera]	3.65754	7.16058e-22		Vitvi08g01203	MYB91A	Myb domain protein 91	-1.72069	7.43555e-18
Vitvi16g01479	STS42	Stilbene synthase 2	2.97818	8.99042e-14		Vitvi18g00882		Transducin protein	-2.4791	9.73823e-16		Vitvi13g00287		Protein kinase APK1B	2.16798	7.22417e-22		Vitvi03g00023		Minichromosome maintenance protein 4	-1.50629	7.81233e-18
Vitvi09g00500		Boron transporter-like protein 4	1.18301	9.27636e-14		Vitvi02g00691		PHD finger transcription factor	-1.27719	1.0871e-15		Vitvi10g02335		Polyphenol oxidase	2.3287	7.40911e-22		Vitvi18g00691		GASA5	-1.04137	8.92887e-18
Vitvi08g01377		Harpin inducing protein 1-like 9	1.05896	9.28535e-14		Vitvi17g00601		GASA like	-2.04341	1.14954e-15		Vitvi01g00614		RGLG2 (ring Domain LIGASE2)	2.25699	7.94459e-22		Vitvi16g01323		Lectin protein kinase	-1.51559	8.99888e-18
Vitvi16g01468	STS27	Stilbene synthase 2	3.03603	1.00114e-13		Vitvi12g02386		No hit	-2.99366	1.16489e-15		Vitvi16g01467	STS24	Stilbene synthase 3 [Vitis sp. cv. 'Norton']	2.01087	8.58691e-22		Vitvi16g00713	VINV2	Vacuolar invertase 1, GIN1	-1.11348	9.31282e-18
Vitvi14g02536		Germin-like protein 3 [Vitis vinifera]	3.41066	1.03714e-13		Vitvi16g00110		Phosphate-induced protein 1	-2.96523	1.51259e-15		Vitvi08g00957		Glutathione S-transferase 25 GSTU7	4.32964	8.62232e-22		Vitvi06g00185		Serine/threonine-protein kinase OXI1	-1.56467	1.00819e-17
Vitvi19g02189		Glutathione S-transferase 22 GSTU22	3.24131	1.18758e-13		Vitvi07g00470		Boron transporter-like protein 1	-1.26258	1.5989e-15		Vitvi14g01757	CCR8	Cinnamoyl-CoA reductase	1.79627	9.91727e-22		Vitvi07g02326		Unknown	-2.05892	1.10286e-17
Vitvi11g01349		Ankyrin repeat family protein	1.89933	1.20571e-13		Vitvi07g02326		Unknown	-3.58814	1.97183e-15		Vitvi02g00473		Glycogenin glucosyltransferase	1.67177	1.03822e-21		Vitvi13g01649		Unknown protein	-1.4124	1.2146e-17
Vitvi03g00783		Proline iminopeptidase	1.11481	1.90403e-13		Vitvi14g00423		No hit	-2.31103	1.98062e-15		Vitvi13g00343		Tropinone reductase	2.15313	1.19357e-21		Vitvi14g02894		No hit	-1.34632	1.23976e-17
Vitvi07g00598	MYB14	Myb domain protein 14	2.86219	2.04789e-13		Vitvi10g00666		Lipase GDSL	-3.96607	2.04601e-15		Vitvi11g00485		Plastocyanin domain-containing protein	1.37879	1.23005e-21		Vitvi03g00304		ADP-glucose pyrophosphorylase large subunit 1	-2.16879	1.32315e-17
Vitvi07g01108			1.40384	2.11699e-13		Vitvi11g00319		No hit	-2.87989	2.08091e-15		Vitvi03g00783		Proline iminopeptidase	2.14775	1.2947e-21		Vitvi17g00608		Geranylgeranyl reductase	-1.07225	1.44235e-17
Vitvi16g01507	PAL13	Phenylalanine ammonia-lyase [Vitis vinifera]	3.07629	2.13174e-13		Vitvi02g01286	CCD4a	9-cis-epoxycarotenoid dioxygenase	-1.90829	2.25518e-15		Vitvi01g00199		Phospholipid-transporting ATPase	2.10272	1.29808e-21		Vitvi18g02846		No hit	-1.07647	1.56471e-17
Vitvi18g00816		Carboxylesterase CXE	1.48496	2.50805e-13		Vitvi18g00189	EXPA19	Alpha-expansin 1 precursor	-1.25228	2.77592e-15		Vitvi01g01680	WRKY03	WRKY DNA-binding protein 75	3.79438	1.30899e-21		Vitvi01g01799		Minichromosome maintenance protein 2	-1.12082	1.64615e-17
Vitvi08g00171	CYP71BE1	CYP71A22	2.66509	2.76607e-13		Vitvi09g00341		Isochorismatase protein rutB	-2.6354	3.10694e-15		Vitvi16g00474		Ser/Thr protein kinase	2.51601	1.30899e-21		Vitvi12g02473		Exopolygalacturonase	-1.21611	1.66749e-17
Vitvi03g01572		Alpha-amylase / 1,4-alpha-D-glucan glucanohydrolase	1.08966	2.82204e-13		Vitvi13g00694	ZFP71	Zinc finger (C2H2 type) family	-2.27301	3.13105e-15		Vitvi05g01334		Aldo/keto reductase AKR	3.62076	1.36198e-21		Vitvi04g00410		Beta-ketoacyl-CoA synthase	-1.93566	1.70996e-17
Vitvi12g01323	BAK1-2	Brassinosteroid insensitive 1-associated receptor kinase 1	1.28109	2.97972e-13		Vitvi04g01466	DJC14	DNAJ heat shock N-terminal domain-containing protein	-1.13046	3.45934e-15		Vitvi07g00311	MRP21	Glutathione-conjugate transporter (MRP10)	2.28771	1.39285e-21		Vitvi12g00424	HB43	Homeobox protein shoot MERISTEMLESS (STM)	-1.70523	1.81286e-17
Vitvi16g01481	STS45	Stilbene synthase [Vitis vinifera]	3.12409	3.09299e-13		Vitvi07g01856		Glucan endo-1,3-beta-glucosidase 5 precursor	-2.42783	3.5958e-15		Vitvi16g01471	STS30	Stilbene synthase [Vitis pseudoreticulata]	3.26922	1.52452e-21		Vitvi06g01033	AO1	L-ascorbate oxidase	-1.52478	1.85081e-17
Vitvi16g00988	STS12	Stilbene synthase 4	2.88041	3.09299e-13		Vitvi03g00345		Proline extensin-like receptor kinase 1 (PERK1)	-3.25889	4.17124e-15		Vitvi04g00511	WRKY08	WRKY DNA-binding protein 18	2.40987	1.61584e-21		Vitvi11g00040		Invertase/pectin methylesterase inhibitor	-1.13866	1.88147e-17
Vitvi16g01471	STS30	Stilbene synthase [Vitis pseudoreticulata]	3.25958	3.14324e-13		Vitvi19g00388	TPS27	(-)-germacrene D synthase	-1.36311	4.4666e-15		Vitvi15g01736		Glutathione S-transferase 8 GSTU8	2.80159	1.69028e-21		Vitvi04g01306		Unknown protein	-1.41263	1.90465e-17
Vitvi16g01483	STS47	Stilbene synthase [Vitis vinifera]	3.16997	3.6791e-13		Vitvi16g01921			-2.68712	4.95935e-15		Vitvi12g01724	UGT-like7	Anthocyanidin 3-O-glucosyltransferase	2.59497	1.74178e-21		Vitvi12g00721		fasciclin-like arabinogalactan protein FLA2	-1.36879	2.01336e-17
Vitvi09g01665			2.70669	4.03086e-13		Vitvi06g00216		No hit	-1.1573	5.43698e-15		Vitvi03g00206		Endochitinase 1, basic	4.97582	2.03212e-21		Vitvi05g00362		Acyl carrier protein, mitochondrial 3	-1.03948	2.02271e-17
Vitvi16g00995	STS32	Stilbene synthase - grape	3.57149	4.13524e-13		Vitvi16g01191		No hit	-1.17322	7.02263e-15		Vitvi10g00063	WRKY29	WRKY DNA-binding protein 6	1.80794	2.03212e-21		Vitvi01g01795		Unknown	-1.65763	2.66174e-17
Vitvi11g00156		Calmodulin-binding region IQD6	2.40043	4.19271e-13		Vitvi12g00530		Legumin	-4.05853	7.92245e-15		Vitvi07g00320		Glycosyl hydrolase family 1 protein	1.96206	2.03942e-21		Vitvi11g01295		Pathogenesis-related protein 1 precursor (PRP 1)	-2.57264	2.69873e-17
Vitvi01g00415		Serine carboxypeptidase-like 50 SCPL50 (	1.98525	4.73947e-13		Vitvi14g02869		Non-specific lipid-transfer protein 2 (LTP 2)	-1.71951	8.3349e-15		Vitvi18g01285		No hit	1.78839	2.34231e-21		Vitvi03g01388		Proline-rich protein 4	-2.41346	2.81704e-17
Vitvi15g01736		Glutathione S-transferase 8 GSTU8	1.05531	5.05867e-13		Vitvi10g02258			-2.42401	9.78079e-15		Vitvi15g01101		Beta-cyanoalanine synthase	1.62474	2.34588e-21		Vitvi03g00325		Myb RAD (Transcription factor RAD)	-1.29086	2.96464e-17
Vitvi16g00066	PAL14	Phenylalanin ammonia-lyase [Vitis vinifera]	2.82202	5.56126e-13		Vitvi13g01404	TPS38	(-)-a-terpineol synthase	-2.69444	9.89699e-15		Vitvi04g01566	DIR41	Dirigent	3.18267	2.36429e-21		Vitvi09g01244		fasciclin arabinogalactan-protein (FLA14)	-1.9984	2.97093e-17
Vitvi12g02493		No hit	1.09535	5.99462e-13		Vitvi14g00541		Unknown protein	-2.69792	1.17094e-14		Vitvi05g01575		Chitinase class IV	2.7234	2.40356e-21		Vitvi17g00527		H(+)-ATPase 11 AHA11	-1.04103	2.97093e-17
Vitvi10g01684		no hit	2.11545	6.69948e-13		Vitvi08g02355	DIR20	Dirigent pDIR3	-2.04375	1.55916e-14		Vitvi06g01917		Beta-1,3-glucanase [Vitis riparia]	4.43925	2.51302e-21		Vitvi14g01597		Ankyrin repeat	-1.13482	3.12484e-17
Vitvi01g00558		NADPH-dependent codeinone reductase	1.74613	6.83724e-13		Vitvi07g00354		Polygalacturonase PGA4	-3.40694	1.62766e-14		Vitvi10g00852		no hit	2.47608	2.51302e-21		Vitvi15g01069		ferric reduction oxidase 2	-1.13378	3.28692e-17
Vitvi12g00153		FAD-linked oxidoreductase 1	1.7482	6.83724e-13		Vitvi19g00014		Purine permease 11 PUP11	-1.9017	1.80967e-14		Vitvi14g01485		GEM-like protein 5	2.48405	2.51302e-21		Vitvi06g01539		Secoisolariciresinol dehydrogenase	-1.2976	3.3098e-17
Vitvi12g02235		FAD-linked oxidoreductase 1	2.30811	6.83724e-13		Vitvi18g00221	PI	PISTILLATA (PI) floral homeotic protein	-3.05407	1.9188e-14		Vitvi17g00778	TrePS9	Trehalose 6-phosphate synthase	2.23901	2.51302e-21		Vitvi06g00637	PDR18	ABC transporter G member 23	-1.9804	3.32398e-17
Vitvi14g00183		Respiratory burst oxidase protein B (ATRBOHB)	1.23558	8.45206e-13		Vitvi15g01587		Wax synthase	-2.27445	2.03028e-14		Vitvi19g01873			2.36875	2.51302e-21		Vitvi02g01224		NFD4 (nuclear fusion defective 4)	-1.4492	3.32572e-17
Vitvi07g01791	AO5	Ascorbate oxidase	1.59878	8.58703e-13		Vitvi12g02502		AarF domain containing kinase	-2.32689	2.40332e-14		Vitvi10g01046		Carbohydrate oxidase	3.47661	2.73154e-21		Vitvi06g01403		Protein serine/threonine kinase	-1.438	3.32572e-17
Vitvi10g02300			1.15177	8.70102e-13		Vitvi17g00550	PL15	Pectate lyase, N-terminal	-3.35543	2.43706e-14		Vitvi18g02836		Pathogenesis-related	2.28657	2.73895e-21		Vitvi07g02755		Xyloglucan:xyloglucosyl transferase	-2.17994	3.35865e-17
Vitvi15g00787			1.43617	9.81687e-13		Vitvi06g00673		Pyruvate decarboxylase isozyme 1	-2.28937	2.74454e-14		Vitvi16g01475	STS36	Stilbene synthase	5.16624	2.78294e-21		Vitvi03g00780		Squalene monooxygenase	-1.1736	3.48491e-17
Vitvi16g00997	STS37	Resveratrol synthase (RS1)	3.20694	1.15563e-12		Vitvi09g01244		fasciclin arabinogalactan-protein (FLA14)	-3.9244	2.75119e-14		Vitvi19g01326		Glutathione S-transferase 8 GSTU19	1.98203	2.92553e-21		Vitvi13g00153		no hit	-1.59819	3.84383e-17
Vitvi02g01456		Thionin-like protein 2; Flags: Precursor	1.32699	1.30336e-12		Vitvi07g01363		TTL1 (tetratricopetide-repeat thioredoxin-like 1)	-3.5416	2.81722e-14		Vitvi16g00988	STS12	Stilbene synthase 4	1.9736	2.92553e-21		Vitvi10g00124	HB39	Homeobox protein shoot MERISTEMLESS (STM)	-1.69182	3.86244e-17
Vitvi16g01374			1.1051	1.36583e-12		Vitvi09g00848	CYP82S15v1	CYP82A2	-2.28706	3.00342e-14		Vitvi08g01377		Harpin inducing protein 1-like 9	1.79504	2.99433e-21		Vitvi03g01621		Serine carboxypeptidase S10	-1.09908	4.0723e-17
Vitvi13g00233		Exocyst subunit EXO70 H2	2.29742	1.53503e-12		Vitvi06g01165		F-box family protein	-1.14864	3.20278e-14		Vitvi03g00017		Purple acid phosphatase 10 ATPAP10/PAP10	2.14393	3.25325e-21		Vitvi06g00513		Ribulose bisphosphate carboxylase/oxygenase activase, chloroplast	-1.00519	4.26125e-17
Vitvi12g02241	ROMT1	Isoflavone methyltransferase/ Orcinol O-methyltransferase 1 oomt1	1.70399	1.67269e-12		Vitvi18g00310		Auxin transporter protein 4	-1.0046	3.41576e-14		Vitvi12g01449		Brassinosteroid insensitive 1-associated receptor kinase 1	1.83226	3.44819e-21		Vitvi15g00399		Eceriferum 1 (CER1 protein) Sterol desaturase	-1.24769	4.4025e-17
Vitvi10g00639	NIP1-2	Aquaporin NIP1;2	1.8637	1.68529e-12		Vitvi13g01423		Proton-dependent oligopeptide transport (POT) family protein	-1.20921	3.72234e-14		Vitvi16g01468	STS27	Stilbene synthase 2	2.39149	3.48085e-21		Vitvi02g01230		Pectinacetylesterase	-1.01862	4.40858e-17
Vitvi16g01465	STS22	Stilbene synthase - grape	3.1632	1.70328e-12		Vitvi13g01973		Actin beta/gamma 1	-1.35455	3.81413e-14		Vitvi18g00759	HCBT3	N-hydroxycinnamoyl/benzoyltransferase 3	1.85982	3.49483e-21		Vitvi03g00598		No hit	-1.13343	4.57285e-17
Vitvi14g00169		Glutathione S-transferase GSTU8	2.26929	1.89287e-12		Vitvi15g00960		Wax synthase	-1.49916	4.18247e-14		Vitvi06g01603	DIR14	No hit	4.8647	3.87672e-21		Vitvi08g01206	EXPA11	Alpha-expansin 6 precursor	-1.53989	4.59924e-17
Vitvi14g00438		Unknown	1.75577	2.14268e-12		Vitvi15g01069		ferric reduction oxidase 2	-1.11512	4.29909e-14		Vitvi17g00964		Leucine-rich repeat transmembrane protein kinase	2.45584	3.90591e-21		Vitvi08g02307		ARR3 typeA	-1.25891	4.73432e-17
Vitvi05g00065	PR10-s1	Pathogenesis protein 10 [Vitis vinifera]	1.23068	2.31821e-12		Vitvi05g00823		CCT motif constans-like	-1.44098	4.87378e-14		Vitvi02g01182		Alternative oxidase 1D	1.80755	4.0714e-21		Vitvi04g01202		No hit	-1.61022	4.92271e-17
Vitvi14g01938		Phosphofructokinase	1.2119	2.62362e-12		Vitvi16g00741		Invertase/pectin methylesterase inhibitor	-1.2158	4.93779e-14		Vitvi01g00525		Avr9/Cf-9 rapidly elicited protein	2.62853	4.1113e-21		Vitvi17g00507	bHLH078	MYC ZCW32 (bigpetal, bigpetalub)	-1.09037	4.96079e-17
Vitvi04g00510	WRKY07	WRKY DNA-binding protein 18	3.15426	2.6414e-12		Vitvi06g01207	CPK6	Calcium-dependent protein kinase 17 CPK17	-2.99471	4.98767e-14		Vitvi05g00839		3-isopropylmalate dehydratase large subunit 2	2.73204	4.15461e-21		Vitvi03g00629		NPY2 (naked pins in yuc mutants 2)	-1.3083	5.08221e-17
Vitvi02g01299		CRK10 (cysteine-rich RLK10)	1.38404	2.91142e-12		Vitvi09g00189		H(+)-ATPase 9 AHA9	-4.50507	5.42102e-14		Vitvi07g00071		Calcium-transporting ATPase 12 ACA12	2.04471	4.15461e-21		Vitvi13g01320	TPS106	Myrcene synthase, chloroplastic	-1.05236	5.58708e-17
Vitvi17g00278		Alpha-mannosidase	1.20407	3.05016e-12		Vitvi10g00430		Ent-kaurene synthase	-2.54533	5.57974e-14		Vitvi08g00992		Heavy-metal-associated domain-containing protein	1.57064	4.41836e-21		Vitvi01g00587		B-keto acyl reductase	-1.11577	5.62506e-17
Vitvi03g01869		Anthocyanidin 3-O-glucosyltransferase	2.85459	3.09629e-12		Vitvi19g02077		No hit	-2.86447	5.8405e-14		Vitvi02g00263	COMT5	Quercetin 3-O-methyltransferase 1	2.64624	4.44795e-21		Vitvi06g00311	ARF5	Auxin response factor 4	-1.22827	5.74544e-17
Vitvi07g01133			1.31537	3.16452e-12		Vitvi07g00428		feronia receptor-like kinase	-2.84467	5.96097e-14		Vitvi07g00012	CYP94A15	CYP94A1	4.97122	4.44795e-21		Vitvi16g00501		CLL1B clavata1-like receptor S/T protein kinase	-1.42261	5.76965e-17
Vitvi07g00012	CYP94A15	CYP94A1	4.01919	3.23222e-12		Vitvi19g01657		Potassium transporter (KUP1)	-2.57439	6.65305e-14		Vitvi16g00717	PME13	Pectinesterase family	3.14573	4.44795e-21		Vitvi08g00930		4-alpha-glucanotransferase	-1.09626	5.82152e-17
Vitvi17g01520		EDS1 (Enhanced disease susceptibility 1)	1.39719	3.59173e-12		Vitvi04g01306		Unknown protein	-2.45755	6.76496e-14		Vitvi02g01273		Proteinase inhibitor I4, serpin	3.97308	4.54336e-21		Vitvi14g02869		Non-specific lipid-transfer protein 2 (LTP 2)	-1.3433	5.82152e-17
Vitvi18g03065	LAC39	Laccase	2.03253	4.19316e-12		Vitvi05g01772		Invertase/pectin methylesterase inhibitor	-3.32587	7.09724e-14		Vitvi04g02205		Monooxygenase	1.65356	4.54336e-21		Vitvi06g00119	FAD2-2	Omega-6 fatty acid desaturase, endoplasmic reticulum (FAD2)	-1.45996	5.9892e-17
Vitvi09g01555		FRK1 (FLG22-induced receptor-like kinase 1)	1.00766	4.32322e-12		Vitvi19g01345		3-ketoacyl-CoA synthase	-3.54622	7.37503e-14		Vitvi03g01872		Protease inhibitor/seed storage/lipid transfer protein (LTP)	1.46067	4.71584e-21		Vitvi14g01424		Glyceraldehyde-3-phosphate dehydrogenase A, chloroplast precursor	-1.06893	6.10265e-17
Vitvi02g01464		unknown	1.3177	4.58021e-12		Vitvi12g01880		Cupin	-1.82328	7.55441e-14		Vitvi16g01336	F3H3	Flavanone 3-hydroxylase	2.9945	5.20142e-21		Vitvi09g00525		No hit	-1.13729	6.10964e-17
Vitvi15g00534		No hit	1.60264	4.65319e-12		Vitvi11g00247		Profilin 1	-2.73106	7.78894e-14		Vitvi05g01937		unknown	5.11014	5.52109e-21		Vitvi07g01636		No hit	-1.24441	6.40764e-17
Vitvi16g01038		Photoassimilate-responsive protein PAR-1a	2.581	4.67928e-12		Vitvi04g01810		Cellulase	-3.3326	7.80269e-14		Vitvi10g01779	OMT5	Isoflavone methyltransferase/ Orcinol O-methyltransferase 1 oomt1	4.27357	5.52649e-21		Vitvi15g00644	ZFP80	Zinc finger (C2H2 type) family	-1.76258	6.40764e-17
Vitvi12g02419		Receptor protein kinase RK20-1	4.67489	4.84493e-12		Vitvi13g02494		Polygalacturonase GH28	-4.44612	8.79344e-14		Vitvi05g01724	RAP2.3	ERF (ethylene response factor) sub B-2	2.06792	5.83034e-21		Vitvi01g00816		Bet v I allergen	-1.37639	6.57532e-17
Vitvi08g00821	PrxIII02e1	Cationic peroxidase	1.3604	5.03448e-12		Vitvi13g02516			-2.31886	9.53458e-14		Vitvi01g00244	RAV2	AP2 domain-containing protein RAP2.8	3.29215	5.91909e-21		Vitvi15g01108		Glycerol-3-phosphate acyltransferase 8	-1.54799	6.57695e-17
Vitvi10g00852		no hit	1.31658	5.14189e-12		Vitvi07g02181		HAK5 (High affinity K+ transporter 5)	-1.99448	9.67861e-14		Vitvi03g01265		Anthocyanidin 3-O-glucosyltransferase	3.17754	6.473e-21		Vitvi14g01542		Ribonucleotide reductase R2	-1.5596	6.70306e-17
Vitvi02g01182		Alternative oxidase 1D	1.19242	6.58537e-12		Vitvi18g01215	SWEET1	Nodulin MtN3 family	-1.05015	1.06184e-13		Vitvi07g02650		Unknown	2.72969	6.72086e-21		Vitvi06g00673		Pyruvate decarboxylase isozyme 1	-1.78566	6.8252e-17
Vitvi19g00334		ARK3 (Arabidopsis Receptor Kinase 3)	1.55183	8.4409e-12		Vitvi11g00492	YABBY6	Axial regulator YABBY5	-2.32579	1.13614e-13		Vitvi05g00468	HT5	Sugar transporter 13	1.49017	6.91599e-21		Vitvi02g00250		Starch synthase	-1.03922	6.82709e-17
Vitvi19g01328	GST1	Glutathione S-transferase 25 GSTU25	3.704	8.48787e-12		Vitvi05g00740		Metallothionein 2A	-3.01362	1.20102e-13		Vitvi10g00618	WRKY30	WRKY DNA-binding protein 65	1.87493	6.91599e-21		Vitvi01g01030	EXPA1	Expansin [Vitis labrusca x Vitis vinifera] EXPA15	-1.20757	6.84721e-17
Vitvi07g02650		Unknown	3.52744	8.58151e-12		Vitvi07g02211		Unknown protein	-1.27899	1.28968e-13		Vitvi11g00165	bHLH045	Basic helix-loop-helix (bHLH) family	3.13553	7.02951e-21		Vitvi14g03084		GASA4	-1.11713	7.20921e-17
Vitvi01g00850		Metalloendoproteinase 1 precursor	1.65282	8.7111e-12		Vitvi05g01996			-3.51158	1.31387e-13		Vitvi01g00626		MAP kinase phosphatase (MKP1)	1.73488	7.27757e-21		Vitvi13g00172	EXPA14	Expansin [Vitis labrusca x Vitis vinifera] EXPA8	-1.46844	7.425e-17
Vitvi15g01467		Epoxide hydrolase-like protein	1.08656	9.08672e-12		Vitvi09g01411		Receptor-like protein kinase PRK1	-3.11594	1.31522e-13		Vitvi03g01199		No hit	1.92912	7.27757e-21		Vitvi08g01897		Cellulose synthase CESA3	-1.19425	8.38916e-17
Vitvi13g01119	FLS8	flavonol synthase	1.09431	9.99105e-12		Vitvi04g01400		Dehydration-responsive protein	-1.72721	1.31611e-13		Vitvi06g01601	DIR13	Dirigent protein	5.93034	7.27757e-21		Vitvi07g00636		Alcohol oxidase	-1.01825	8.53712e-17
Vitvi16g01462	STS19	Stilbene synthase [Vitis pseudoreticulata]	3.08161	1.00998e-11		Vitvi17g00162		Potassium transporter 2	-1.53041	1.32515e-13		Vitvi16g01154		Receptor kinase homolog LRK10	2.70252	7.83694e-21		Vitvi11g00619		Mini-chromosome maintenance protein MCM5	-1.4697	8.90623e-17
Vitvi13g01250		Oxidoreductase, 2OG-Fe(II) oxygenase	3.39786	1.13866e-11		Vitvi17g00747	PrxIII15a	Zinc finger protein 5	-2.10937	1.32515e-13		Vitvi06g01723		Unknown protein	2.2616	8.05009e-21		Vitvi17g00480		Phytochelatin synthetase	-1.22348	9.22666e-17
Vitvi09g01553		No hit	1.27415	1.21774e-11		Vitvi13g01171		3-hydroxyisobutyryl-CoA hydrolase	-1.73696	1.70228e-13		Vitvi18g01133		SHD (shepherd)	1.33548	8.05009e-21		Vitvi18g00731		Cyclin delta-3 (CYCD3_1)	-1.14494	9.37524e-17
Vitvi05g00381		Inosine-uridine preferring nucleoside hydrolase	1.01578	1.36485e-11		Vitvi04g00439		Boron transporter-like protein 4	-2.772	1.74351e-13		Vitvi05g01858		UPF0497 family	3.15272	8.0828e-21		Vitvi10g01753		Glycine-rich protein	-1.206	9.73821e-17
Vitvi16g02105		Receptor serine/threonine kinase PR5K	1.32393	1.36963e-11		Vitvi05g00387		Pyruvate,orthophosphate dikinase	-1.05214	1.80706e-13		Vitvi17g01515			2.27245	8.35216e-21		Vitvi15g00636		GATA transcription factor 2	-1.7066	1.06082e-16
Vitvi13g02104		Calmodulin-binding	1.22408	1.37829e-11		Vitvi03g00561	CAD16	Cinnamyl alcohol dehydrogenase	-3.63346	1.85994e-13		Vitvi18g01608	PrxIII24a	Peroxidase 12	1.86393	8.53032e-21		Vitvi11g00686	ALDHIB1	NADP-dependent glyceraldehyde-3-phosphate dehydrogenase	-1.06384	1.06735e-16
Vitvi16g00055	PAL9	Phenylalanin ammonia-lyase [Vitis vinifera]	2.9268	1.69181e-11		Vitvi07g00193		GATL4 (Galacturonosyltransferase-like 4)	-2.78539	1.86032e-13		Vitvi02g00161		GDA2	1.28353	8.85502e-21		Vitvi01g02299		No hit	-1.01121	1.10659e-16
Vitvi07g02904		Unknown	1.13446	1.76108e-11		Vitvi04g01221		PQ-loop repeat protein	-1.1296	2.09109e-13		Vitvi14g01555		Kelch repeat-containing F-box family protein	1.47913	8.85502e-21		Vitvi14g00042		Receptor-like protein kinase	-1.00855	1.1142e-16
Vitvi10g02249		Receptor kinase RK20-1	1.7645	1.85188e-11		Vitvi14g03080		No hit	-2.46963	2.13431e-13		Vitvi17g01350		Nucleotide pyrophosphatase	2.73795	8.85502e-21		Vitvi10g00666		Lipase GDSL	-1.08662	1.14418e-16
Vitvi05g02240		No hit	1.75683	1.86106e-11		Vitvi01g01946		BEE1 (BR Enhanced expression 1)	-1.58617	2.31716e-13		Vitvi09g01122	WRKY28	WRKY DNA-binding protein 40	2.0431	9.18689e-21		Vitvi09g00030		Subtilase	-1.11049	1.15551e-16
Vitvi06g01600	DIR18		1.65898	2.19002e-11		Vitvi16g02081		Calcium-binding protein	-2.99197	2.48796e-13		Vitvi14g01965		Beta-1,3-galactosyltransferase	2.43999	9.18689e-21		Vitvi07g02211		Unknown protein	-1.17578	1.16729e-16
Vitvi01g00403		Unknown protein	1.81096	2.43024e-11		Vitvi01g02044		No hit	-2.81227	2.6236e-13		Vitvi07g01874	ABR1	Ethylene-responsive transcription factor aba repressor 1 abr1/erf111	3.45637	9.63001e-21		Vitvi03g00700		Isoflavone reductase	-1.82763	1.18786e-16
Vitvi06g01598	DIR11	Dirigent protein	2.10575	2.83429e-11		Vitvi02g01334		Phytocyanin	-2.2963	2.80005e-13		Vitvi13g00015		Nematode-resistance protein	1.55186	9.853e-21		Vitvi17g00210	PIN11	Auxin transport protein (PIN3)	-1.17743	1.22913e-16
Vitvi18g01262		EFR (EF-TU receptor)	3.58237	2.98826e-11		Vitvi11g00231		Myo-inositol oxygenase	-1.32014	2.94944e-13		Vitvi07g01908		Phytoalexin-deficient 4 protein (PAD4)	2.05564	1.02147e-20		Vitvi07g00349		Invertase/pectin methylesterase inhibitor	-1.4152	1.33058e-16
Vitvi18g03028	LAC54	Laccase	2.69922	3.10567e-11		Vitvi08g02343		No hit	-3.47707	2.96966e-13		Vitvi13g00351		Wall-associated receptor kinase-like 20	1.85647	1.03551e-20		Vitvi19g00682		fasciclin arabinogalactan-protein (FLA1)	-1.42683	1.36268e-16
Vitvi16g00253		Unknown	1.32461	3.41423e-11		Vitvi07g00349		Invertase/pectin methylesterase inhibitor	-4.13027	3.09299e-13		Vitvi19g01824		RKF1 (receptor-like kinase in flowers 1)	2.89678	1.05905e-20		Vitvi11g01114		Cd2+-exporting ATPase HMA2 (Heavy metal ATPase 2)	-1.86235	1.47558e-16
Vitvi14g01837		Chaperone BCS1 mitochondrial	1.12353	3.46222e-11		Vitvi11g00053		Receptor-like protein kinase 3	-1.69046	3.25871e-13		Vitvi12g00153		FAD-linked oxidoreductase 1	4.51088	1.05966e-20		Vitvi05g00675		Cellulose synthase CSLG2	-1.00311	1.59104e-16
Vitvi16g01502		Phenylalanin ammonia-lyase [Vitis vinifera]	2.78972	3.49155e-11		Vitvi02g00272		Soluble inorganic pyrophosphatase	-4.22076	3.40845e-13		Vitvi19g00636	MRP3	ABC transporter C member 9	1.71363	1.07351e-20		Vitvi17g00829		Boron transporter-like protein 1	-1.02462	1.62074e-16
Vitvi06g01156	PME11	Pectinesterase family	1.08731	3.49646e-11		Vitvi01g01709		Exocyst subunit EXO70 family protein C1	-3.57478	3.53195e-13		Vitvi10g02139		ARK3 (Arabidopsis Receptor Kinase 3)	2.1183	1.23926e-20		Vitvi18g00654		LIM domain protein WLIM1	-1.17617	1.63092e-16
Vitvi13g00578	MLO7	MLO1	2.53952	3.50614e-11		Vitvi01g01284		UDP-glucoronosyl and UDP-glucosyl transferase	-1.84344	3.55714e-13		Vitvi05g01929		Desacetoxyvindoline 4-hydroxylase	2.34126	1.44172e-20		Vitvi03g00124		Thaumatin	-1.11661	1.65315e-16
Vitvi14g00500		epidermal patterning factor-like protein 9 [Arabidopsis thaliana]	2.04078	3.64383e-11		Vitvi06g01403		Protein serine/threonine kinase	-4.0903	4.55981e-13		Vitvi11g00156		Calmodulin-binding region IQD6	4.59596	1.5315e-20		Vitvi01g00052		Acclimation of photosynthesis to environment	-1.41452	1.6969e-16
Vitvi14g01281		Tryptophan synthase beta chain 2	1.4113	3.76686e-11		Vitvi09g00279		Hexokinase	-2.41532	4.63357e-13		Vitvi15g00787			3.64836	1.70326e-20		Vitvi09g00311		GATA transcription factor 11	-1.94497	1.89412e-16
Vitvi04g02232		S-receptor kinase	1.62347	3.79772e-11		Vitvi14g00127		Kinesin motor protein	-1.78871	4.94997e-13		Vitvi07g02686	F5H2	ferulate 5-hydroxylase	5.35228	1.73739e-20		Vitvi17g01475		no hit	-1.30415	1.91285e-16
Vitvi12g02709	CYP82S3	CYP82M1v3	6.83208	3.92227e-11		Vitvi14g00153		Invertase/pectin methylesterase inhibitor	-2.6688	4.99481e-13		Vitvi12g00066		Aspartyl protease	2.33485	1.73739e-20		Vitvi18g01649		GT2-like trihelix DNA-binding protein	-1.03916	1.99205e-16
Vitvi06g01152	PME10	Pectinesterase family	3.75911	3.94668e-11		Vitvi09g00578		Rhomboid ATRBL1	-2.76044	5.03079e-13		Vitvi18g00966		ATP binding	2.00654	1.73739e-20		Vitvi10g01666		Uclacyanin I	-1.16354	2.00153e-16
Vitvi16g01459	STS16	Stilbene synthase 4	3.13217	4.04401e-11		Vitvi08g02241		No hit	-1.6285	5.95088e-13		Vitvi16g01155		Receptor serine/threonine kinase PR5K	2.51995	1.75327e-20		Vitvi17g00601		GASA like	-1.22752	2.05083e-16
Vitvi19g01937		Serine/threonine-protein kinase receptor ARK3	2.12388	4.52716e-11		Vitvi12g01626		Clathrin assembly protein 3	-3.49639	6.15514e-13		Vitvi09g00470	PDR12	ABC transporter g family pleiotropic drug resistance 12 PDR12	2.44808	1.7996e-20		Vitvi04g01309		Myb family	-1.69941	2.06712e-16
Vitvi10g01685		No hit	1.08818	4.88167e-11		Vitvi07g01270		Allergen V5/Tpx-1	-2.61941	6.75791e-13		Vitvi01g00465		PGPS/D12	2.41385	1.86236e-20		Vitvi17g00162		Potassium transporter 2	-1.01071	2.16783e-16
Vitvi10g00732	WRKY31	WRKY DNA-binding protein 71	1.26232	4.90626e-11		Vitvi08g01794		Calmodulin-binding region IQ	-2.01103	7.43991e-13		Vitvi03g00395	AOS2	AOS (allene oxide synthase)	2.76649	1.86236e-20		Vitvi02g01381			-1.41168	2.241e-16
Vitvi03g00473		Calmodulin-binding protein	1.06471	5.90534e-11		Vitvi18g00947		Unknown protein	-3.33674	8.19277e-13		Vitvi03g00213		LYS/HIS transporter 7	1.47106	1.89473e-20		Vitvi03g00122		Auxin transporter protein 2	-1.22649	2.3401e-16
Vitvi12g00224		Sodium/calcium exchanger family protein	3.38896	5.93506e-11		Vitvi03g00264		Cellulose synthase CSLD4	-3.29752	8.27246e-13		Vitvi16g01344	mTERF20	Subtilisin serine protease	1.98738	1.89473e-20		Vitvi18g02442	TPS02	Sesquiterpene synthase	-2.0408	2.43129e-16
Vitvi08g00630		U-box domain-containing protein	1.87698	6.16825e-11		Vitvi18g00769		Subtilase	-1.14545	8.49261e-13		Vitvi18g01152		Protein kinase	1.89439	1.93095e-20		Vitvi02g00232		BDG1 (BODYGUARD1) hydrolase	-1.04253	2.53945e-16
Vitvi12g00678			1.30038	6.1851e-11		Vitvi18g02447	TPS08	(-)-germacrene D synthase	-1.85227	8.82651e-13		Vitvi19g00090		Curculin (mannose-binding) lectin	4.54462	2.00445e-20		Vitvi07g01061		Mini-chromosome maintenance protein MCM6	-1.3803	2.56439e-16
Vitvi08g00801		Secoisolariciresinol dehydrogenase	1.43184	6.72589e-11		Vitvi04g01360		SEC14 cytosolic factor	-2.2639	9.11481e-13		Vitvi08g01337		Anthranilate N-benzoyltransferase	1.40689	2.12204e-20		Vitvi08g01740		Actin beta/gamma 1	-1.229	2.56439e-16
Vitvi01g00034		SP1L1 (SPIRAL1-like1)	1.25214	6.75023e-11		Vitvi19g01726		ZIP family transporter	-1.62537	9.34661e-13		Vitvi09g01399		Chaperone BCS1 mitochondrial	3.14568	2.12204e-20		Vitvi05g00067	PR10-s3	Major cherry allergen Pru av 1.0202	-1.00719	2.57861e-16
Vitvi09g01664		Dicyanin blue copper protein	2.08263	6.98845e-11		Vitvi06g00790	EXPA7	Alpha-expansin 10 precursor	-2.6832	1.03618e-12		Vitvi01g00188		Unknown protein	2.6904	2.16082e-20		Vitvi15g00708	YABBY7	Abnormal floral organs	-1.5045	2.6108e-16
Vitvi16g00211		No hit	1.94437	7.04535e-11		Vitvi11g00035		Auxin-responsive SAUR38	-1.79458	1.08547e-12		Vitvi06g00356		MAPK (MPK3)	1.46932	2.16516e-20		Vitvi16g01389		Glucan endo-1,3-beta-D-glucosidase	-1.62495	2.84466e-16
Vitvi04g00021		Clavata1 receptor kinase (CLV1)	1.22789	7.63061e-11		Vitvi10g00286		Auxin-responsive protein	-1.73507	1.12674e-12		Vitvi16g00995	STS32	Stilbene synthase - grape	3.3345	2.22149e-20		Vitvi06g00184		Acetyl-CoA carboxylase, biotin carboxylase	-1.09024	3.05832e-16
Vitvi16g01251		Ser/Thr receptor-like kinase1	2.05795	7.65392e-11		Vitvi02g01481		Invertase/pectin methylesterase inhibitor	-2.82993	1.35844e-12		Vitvi14g02539		Lipoxygenase	1.84923	2.24833e-20		Vitvi08g00944	CYP94D25	CYP94A1	-1.20186	3.07104e-16
Vitvi12g02508		Heavy-metal-associated domain-containing protein	1.2427	8.03229e-11		Vitvi02g01412		Hydrogenobyrinic acid a,c-diamide synthase	-2.10711	1.4926e-12		Vitvi03g01254		Unknown	3.19132	2.30423e-20		Vitvi13g02494		Polygalacturonase GH28	-1.07965	3.07901e-16
Vitvi18g02906	LAC58	Laccase	2.57829	9.14684e-11		Vitvi10g00437	NAC03	NAC domain-containing protein 25	-1.57595	1.5367e-12		Vitvi11g01257	4CL8	4-coumarate-CoA ligase 2	1.41856	2.30423e-20		Vitvi02g00177		Abl interactor 3 (ABIL3)	-1.32622	3.12744e-16
Vitvi07g01602	ZFP50	C2H2 zinc finger protein AZF1	1.42968	9.59926e-11		Vitvi19g01685		SEC14 cytosolic factor	-3.81658	1.58865e-12		Vitvi07g00217		Gibberellin receptor GID1L2	1.92853	2.48183e-20		Vitvi17g00283		Alcohol dehydrogenase 7	-1.20829	3.15426e-16
Vitvi16g01458	STS13	Stilbene synthase [Vitis vinifera]	2.81062	1.00626e-10		Vitvi08g00026		Plant adhesion molecule 1 (PAM1)	-1.08886	1.66739e-12		Vitvi11g00050	JAZ9	Jasmonate ZIM-domain protein 1	1.51871	2.48183e-20		Vitvi14g02463		Unknown protein	-1.26899	3.17307e-16
Vitvi06g00336	LBDIf12	Lateral organ boundaries protein 11	1.4078	1.05076e-10		Vitvi18g00861		Extensin protein-like	-3.33679	2.03016e-12		Vitvi09g00329	TIP2-1	Aquaporin DELTA-TIP	1.10824	2.58015e-20		Vitvi01g01351		NIK1 (NSP- interacting kinase 1)	-1.3359	3.23366e-16
Vitvi18g01548		fatty acid elongation1 (FAE1)	1.47781	1.12663e-10		Vitvi19g00186		Tyrosine aminotransferase	-1.2727	2.2777e-12		Vitvi03g01434		Chitin elicitor-binding CEBIP LysM domain-containing	1.893	2.61326e-20		Vitvi12g02502		AarF domain containing kinase	-1.11324	3.32903e-16
Vitvi05g00839		3-isopropylmalate dehydratase large subunit 2	1.10338	1.14279e-10		Vitvi10g00451		Stem-specific protein TSJT1	-1.16508	2.31821e-12		Vitvi18g00850		R protein MLA10	1.56725	2.6135e-20		Vitvi12g00725	JMT4	Jasmonate O-methyltransferase	-1.10805	3.33542e-16
Vitvi18g00233		RKF3 (receptor-like kinase IN in flowers 3)	1.77432	1.23321e-10		Vitvi12g02755		Unknown protein	-1.23119	2.45236e-12		Vitvi18g00675	ZFP92	Salt tolerance zinc finger	1.71736	2.66654e-20		Vitvi03g00048		fructose-bisphosphate aldolase, chloroplast precursor	-1.12662	3.46488e-16
Vitvi14g02952		Mitochondrial phosphate transporter	1.44733	1.41506e-10		Vitvi05g00031		MATE efflux family protein	-4.15609	2.57642e-12		Vitvi13g00578	MLO7	MLO1	4.97734	2.69604e-20		Vitvi01g01169		DNA-3-methyladenine glycosidase I	-1.05057	3.61903e-16
Vitvi17g01327		No hit	2.19405	1.42786e-10		Vitvi14g01952	NIP8-1	Aquaporin NIP1;2	-2.01246	2.63187e-12		Vitvi03g01138		UDP-arabinose 4-epimerase 3	1.95409	2.83776e-20		Vitvi04g01788		Glutaredoxin	-1.22821	3.72558e-16
Vitvi07g02561		Cinnamyl alcohol dehydrogenase	2.29248	1.43428e-10		Vitvi01g02212		Lipase GDSL	-3.22522	2.65241e-12		Vitvi01g00682		Nitrate transporter2.5	1.60371	3.04725e-20		Vitvi13g00053		Heat shock protein-related	-1.31258	4.06172e-16
Vitvi02g00519		flavin-containing monooxygenase family protein / FMO family protein	2.94565	1.44042e-10		Vitvi12g00469		Hydroxyproline-rich glycoprotein family protein	-1.82034	2.8915e-12		Vitvi13g01389		CXE carboxylesterase	3.41602	3.04725e-20		Vitvi06g01325		S-adenosylmethionine synthetase	-1.45809	4.15642e-16
Vitvi18g01276		U-box domain-containing protein	1.43747	1.44154e-10		Vitvi12g02064		MEK kinase	-3.50386	3.16452e-12		Vitvi18g00185		Monooxygenase (MO2)	2.03096	3.04725e-20		Vitvi17g00638		Exonuclease	-1.27021	4.2433e-16
Vitvi05g01733	MYB15	Myb domain protein 14	1.04193	1.48559e-10		Vitvi19g00601		Pirin	-1.21983	3.55366e-12		Vitvi16g01926		Heavy-metal-associated domain-containing protein	2.02015	3.25445e-20		Vitvi06g00063	ACD1	Accelerated cell death 1 ACD1	-1.00084	4.5866e-16
Vitvi10g00053		Transcription factor jumonji (jmjC) domain-containing protein	1.18038	1.5948e-10		Vitvi04g01088		Dual-specific kinase DSK1	-3.24586	3.56431e-12		Vitvi15g00871	DLO1	Naringenin,2-oxoglutarate 3-dioxygenase	2.08953	3.26659e-20		Vitvi17g00804		HT1 (high leaf temperature 1)	-1.54257	5.08908e-16
Vitvi18g02945	LAC36	Laccase	3.87316	1.67754e-10		Vitvi11g00443		Lactoylglutathione lyase	-1.0093	3.61211e-12		Vitvi16g01458	STS13	Stilbene synthase [Vitis vinifera]	2.30437	3.30484e-20		Vitvi06g00801		Zinc finger (C3HC4-type ring finger)	-1.60629	5.19677e-16
Vitvi01g00188		Unknown protein	1.17895	1.89693e-10		Vitvi16g01920		Polygalacturonase GH28	-1.08368	3.61211e-12		Vitvi02g01456		Thionin-like protein 2; Flags: Precursor	3.04772	3.7306e-20		Vitvi14g01264	CCR1	Cinnamoyl-CoA reductase	-1.00153	5.26484e-16
Vitvi08g00107	MYB167	Myb domain protein 105	1.35857	1.95053e-10		Vitvi04g01248		Cupin family protein	-4.7941	3.97486e-12		Vitvi08g01611		Nodulin family protein	1.39818	3.78654e-20		Vitvi13g00255	TIP1-3	Aquaporin TIP1;3	-1.01055	5.48808e-16
Vitvi15g00715		L-lactate dehydrogenase	5.92633	2.10138e-10		Vitvi03g01834	WBC13	ABC transporter G member 7	-2.79169	4.14364e-12		Vitvi07g01784	AO4	Ascorbate oxidase	3.62161	3.81879e-20		Vitvi08g01342		Glycerol-3-phosphate acyltransferase 8	-2.32884	5.62066e-16
Vitvi10g01734		Benzoquinone reductase	1.32249	2.20983e-10		Vitvi09g00399		Sulfate transporter 3.4	-1.06137	4.42145e-12		Vitvi19g00057			1.56071	3.96104e-20		Vitvi18g01215	SWEET1	Nodulin MtN3 family	-1.06473	5.99985e-16
Vitvi01g01865		No hit	1.7076	2.21664e-10		Vitvi10g01015		Cytochrome b5-like Fatty acid hydroxylase	-2.30694	5.28372e-12		Vitvi14g00672		Polyubiquitin (UBQ4)	1.24914	4.05106e-20		Vitvi04g01689		Beta-1,3-glucan synthase	-1.13522	6.14308e-16
Vitvi18g02533		Lipase GDSL	1.06625	2.31268e-10		Vitvi19g00405		Thioredoxin h	-1.45884	5.46702e-12		Vitvi17g00178		3-hydroxyisobutyrate dehydrogenase	1.43422	4.11504e-20		Vitvi13g01404	TPS38	(-)-a-terpineol synthase	-1.07314	6.18953e-16
Vitvi10g02242		Receptor kinase RK20-1	1.92877	2.38116e-10		Vitvi14g02479			-2.3073	6.3545e-12		Vitvi03g00566	RsGT-like3	Indole-3-acetate beta-glucosyltransferase	1.98872	4.1346e-20		Vitvi12g00456		Lipase GDSL	-1.44963	6.35276e-16
Vitvi16g01453	STS14	VviSTS14	2.98556	2.44495e-10		Vitvi09g00134			-1.03866	6.72192e-12		Vitvi00g00813		CBS domain-containing protein	1.75271	4.49679e-20		Vitvi04g01421		fructose-bisphosphate aldolase, chloroplast precursor	-1.15279	6.37673e-16
Vitvi14g00221		Germin-like protein 3 [Vitis vinifera]	5.35745	2.45462e-10		Vitvi08g01277		Proton-dependent oligopeptide transport (POT) family protein	-1.02816	6.76206e-12		Vitvi08g00630		U-box domain-containing protein	3.55228	4.90292e-20		Vitvi16g00110		Phosphate-induced protein 1	-1.04693	6.60914e-16
Vitvi06g01950	PDR20	ABC transporter G member 22	1.19463	2.52282e-10		Vitvi18g01254		Dof zinc finger protein DOF3.5	-1.65229	6.89164e-12		Vitvi10g00521	ERF131	ERF/AP2 transcription factor sub B-3 (ATERF-2)	4.37035	5.12517e-20		Vitvi05g00295		SRG1 (senescence-related gene 1)	-1.13581	6.79379e-16
Vitvi17g00854		RKF2 (receptor-like serine/threonine kinase 2)	1.06961	2.95779e-10		Vitvi05g00134	PME36	Pectinesterase family	-3.44399	7.45233e-12		Vitvi01g00521		Lectin protein kinase family	1.70703	5.20996e-20		Vitvi17g00403		Phospholipid-transporting ATPase	-1.25942	6.91501e-16
Vitvi01g02293	JAZ2	TIFY 9 (Jasmonate ZIM domain-containing protein 10)	1.23547	3.18496e-10		Vitvi06g00668		MAPKKK14	-1.44636	8.60044e-12		Vitvi01g01536	MRP1	ABC transporter C member 9	2.7235	5.27098e-20		Vitvi02g01355		Cellulose synthase CSLG3	-1.22852	6.91735e-16
Vitvi17g00291		Calmodulin-binding protein	1.4676	3.34604e-10		Vitvi15g01171		LIM domain containing protein	-3.30127	8.71421e-12		Vitvi05g01947		no hit	2.22758	5.35971e-20		Vitvi18g01699		Phosphoribosylanthranilate transferase	-1.19593	6.99578e-16
Vitvi04g00133	WRKY06	WRKY DNA-binding protein 50	1.00553	3.72171e-10		Vitvi18g01528		MA3 domain-containing protein	-1.83069	9.51841e-12		Vitvi10g00572		Basic helix-loop-helix (bHLH) family	2.47029	5.35971e-20		Vitvi13g01873	TPS116	Pinene synthase	-1.0956	7.13393e-16
Vitvi08g00957		Glutathione S-transferase 25 GSTU7	1.39066	3.85341e-10		Vitvi06g01539		Secoisolariciresinol dehydrogenase	-2.39324	1.00998e-11		Vitvi10g00644		RKF1 (receptor-like kinase in flowers 1)	1.57424	5.35971e-20		Vitvi19g00200	SBP18	Squamosa promoter-binding protein 4 (SPL4)	-2.73975	7.18501e-16
Vitvi17g00309	MYB164	(myb domain protein 62	1.08498	3.85341e-10		Vitvi05g01965		RIC5 (ROP-interactive crib motif-containing protein 5)	-3.20336	1.02219e-11		Vitvi18g00256		L-ascorbate peroxidase, thylakoid-bound (tAPX)	1.29686	5.35971e-20		Vitvi16g01403		Unknown protein	-1.30546	7.28497e-16
Vitvi18g00780		Triacylglycerol lipase	1.57651	3.97432e-10		Vitvi10g00459		Unknown protein	-1.05849	1.04896e-11		Vitvi07g00146		Nectarin IV NEC4	1.7751	5.42156e-20		Vitvi01g00053		Acclimation of photosynthesis to environment	-1.32672	7.90315e-16
Vitvi05g01754	PR10-s8	Pathogenesis protein 10 [Vitis vinifera]	2.8103	3.99665e-10		Vitvi18g02399		Avr9 elicitor response	-1.29001	1.13028e-11		Vitvi17g00068		Zinc finger (DHHC type)	1.65296	5.50928e-20		Vitvi05g00823		CCT motif constans-like	-1.08818	7.95157e-16
Vitvi02g00114	WRKY05	WRKY DNA-binding protein 53	1.47762	4.20281e-10		Vitvi07g02228		Invertase/pectin methylesterase inhibitor	-2.44878	1.17812e-11		Vitvi15g01151		DTA2 (downstream target of AGL15 2)	1.94569	5.6283e-20		Vitvi06g00947		NIMA-related kinase NEK6	-1.08293	7.97435e-16
Vitvi10g01391	STS5	Stilbene synthase	3.33722	4.32557e-10		Vitvi09g00559		Lactoylglutathione lyase	-1.34803	1.33876e-11		Vitvi19g01822		RKF1 (receptor-like kinase in flowers 1)	2.9327	5.86358e-20		Vitvi03g00569	RsGT-like2	Limonoid UDP-glucosyltransferase	-1.12201	8.10789e-16
Vitvi12g01597	PrxIII18b	Peroxidase	2.7227	5.03582e-10		Vitvi06g00985		Cation/hydrogen exchanger (CHX1)	-3.44627	1.36485e-11		Vitvi14g01481		Serine palmitoyltransferase	2.87273	6.08236e-20		Vitvi01g01557		3-oxoacyl-[acyl-carrier-protein] reductase, chloroplast	-1.09197	8.28684e-16
Vitvi14g00468		Calmodulin	2.11708	5.12012e-10		Vitvi14g00947		VTC2	-2.33798	1.36485e-11		Vitvi11g00634		Chitinase A	4.17724	6.10121e-20		Vitvi08g01013	WBC22	ABC transporter G member 1	-1.35602	8.961e-16
Vitvi19g01938		S-receptor protein kinase	1.3579	5.93489e-10		Vitvi04g01336		Phosphatidic acid phosphatase / PAP2	-1.00558	1.38975e-11		Vitvi17g01311		Calnexin 1 (CNX1)	1.17189	6.13906e-20		Vitvi02g00272		Soluble inorganic pyrophosphatase	-1.8834	9.68142e-16
Vitvi09g01399		Chaperone BCS1 mitochondrial	1.79716	7.09178e-10		Vitvi17g00793	SWEET5b	Nodulin MtN3	-4.63028	1.4678e-11		Vitvi03g01572		Alpha-amylase / 1,4-alpha-D-glucan glucanohydrolase	2.5154	6.56362e-20		Vitvi03g01524	F3'H10	flavonoid 3-monooxygenase	-1.12947	9.84469e-16
Vitvi14g03043		AAA-type ATPase	2.40659	7.44701e-10		Vitvi06g01325		S-adenosylmethionine synthetase	-3.54142	1.56132e-11		Vitvi04g00546	HB15	KNAT2 (knotted1-like homeobox gene 3)	1.47424	6.56362e-20		Vitvi10g00524		Lipase GDSL	-2.19092	1.00749e-15
Vitvi17g00203			1.19201	7.66005e-10		Vitvi08g01013	WBC22	ABC transporter G member 1	-2.48351	1.57753e-11		Vitvi11g00237		Phosphofructokinase	1.31726	7.50375e-20		Vitvi17g00720		Replication protein A 70 kDa DNA-binding subunit	-1.55065	1.0223e-15
Vitvi11g00228	MYB154	Myb domain protein 68	1.44934	7.71801e-10		Vitvi19g01048		Glutathione S-transferase 20 GSTU20	-1.60804	1.64217e-11		Vitvi16g01466	STS23	Stilbene synthase 2	2.5445	7.50375e-20		Vitvi02g01728	CYP72D5	CYP72A1	-1.67712	1.07587e-15
Vitvi09g00470	PDR12	ABC transporter g family pleiotropic drug resistance 12 PDR12	1.25146	8.60664e-10		Vitvi09g00458		ABC transporter g family pleiotropic drug resistance 12 PDR12	-2.08785	1.65096e-11		Vitvi17g00289		Wall-associated kinase 4	2.21195	7.55606e-20		Vitvi08g02343		No hit	-1.35491	1.07882e-15
Vitvi05g00484		S-receptor kinase	1.30529	8.70003e-10		Vitvi18g02625		Branched-chain-amino-acid aminotransferase 2, chloroplast (Atbcat-2)	-1.00334	1.68535e-11		Vitvi09g00500		Boron transporter-like protein 4	2.78537	7.6015e-20		Vitvi07g00054		Fatty acid elongase 1	-1.13812	1.12858e-15
Vitvi06g00310		MLO-like protein 3	2.52555	9.0149e-10		Vitvi01g00059		SNAP25A protein	-1.44083	1.69014e-11		Vitvi01g00716		Pantothenate kinase 2	1.60489	7.79404e-20		Vitvi02g00327		Tubulin beta-6 chain	-1.43411	1.2086e-15
Vitvi07g01657		CYP81E1 Isoflavone 2'-hydroxylase	2.23352	9.1603e-10		Vitvi18g01055		Kinesin motor protein	-3.20924	1.69648e-11		Vitvi01g00793	TrePS10	Trehalose 6-phosphate synthase	1.35766	8.55041e-20		Vitvi04g01339		S-adenosyl-L-methionine:salicylic acid carboxyl methyltransferase	-1.05742	1.24951e-15
Vitvi02g01466		Unknown	1.63897	1.11391e-09		Vitvi08g02035		No hit	-1.47614	1.75956e-11		Vitvi05g01943		No hit	2.87875	8.80729e-20		Vitvi01g00446	RGA5	DELLA protein GAI1	-1.38965	1.28912e-15
Vitvi01g01072		PHO1-like protein	1.26065	1.23614e-09		Vitvi02g00289		Dehydration-responsive protein	-1.43377	1.9331e-11		Vitvi07g00413	bZIP22	BZIP DNA-binding protein BZIP53	1.48572	8.99729e-20		Vitvi08g00055		Transposon protein, CACTA, En/Spm sub-class	-1.06923	1.29645e-15
Vitvi02g00263	COMT5	Quercetin 3-O-methyltransferase 1	2.02138	1.36453e-09		Vitvi08g01116		Allergen V5/Tpx-1	-3.26181	1.9911e-11		Vitvi18g00635		No hit	2.06076	9.10596e-20		Vitvi14g01763		Carbonic anhydrase, chloroplast precursor	-2.17164	1.31959e-15
Vitvi18g01676		Leucine-rich repeat protein kinase	1.20841	1.3729e-09		Vitvi01g00456	PME16	Pectinesterase family	-1.11714	2.17635e-11		Vitvi14g00619		L-allo-threonine aldolase	1.21652	9.13443e-20		Vitvi13g01171		3-hydroxyisobutyryl-CoA hydrolase	-1.09923	1.32918e-15
Vitvi12g02177	TPS51	No hit	3.135	1.46633e-09		Vitvi13g00172	EXPA14	Expansin [Vitis labrusca x Vitis vinifera] EXPA8	-1.34062	2.33329e-11		Vitvi19g00109		Curculin (mannose-binding) lectin	2.99685	9.28481e-20		Vitvi07g00301		Rubber elongation factor (REF)	-1.07222	1.37034e-15
Vitvi16g01480	STS43	Stilbene synthase [Vitis vinifera]	2.85107	1.51357e-09		Vitvi05g00430		7S globulin precursor, basic	-1.10939	2.64907e-11		Vitvi16g01502		Phenylalanin ammonia-lyase [Vitis vinifera]	1.79316	9.65728e-20		Vitvi14g00152		Epoxide hydrolase	-1.28337	1.42036e-15
Vitvi19g00995		Receptor protein kinase	1.76891	1.51461e-09		Vitvi15g01372		No hit	-4.0703	2.67191e-11		Vitvi03g00473		Calmodulin-binding protein	2.08414	1.0134e-19		Vitvi04g01248		Cupin family protein	-2.12576	1.43031e-15
Vitvi08g01101		Exocyst subunit EXO70 H4	1.58097	1.52882e-09		Vitvi17g01475		no hit	-3.7172	2.67385e-11		Vitvi18g02138		12-oxophytodienoate reductase 1	2.54739	1.01359e-19		Vitvi14g00127		Kinesin motor protein	-1.01979	1.55441e-15
Vitvi16g02005		Ser/Thr receptor-like kinase1	1.23765	1.60532e-09		Vitvi15g00399		Eceriferum 1 (CER1 protein) Sterol desaturase	-2.81714	2.73553e-11		Vitvi18g00703		Receptor kinase TRKe	2.81031	1.01816e-19		Vitvi18g02503		Thioredoxin-like protein CDSP32	-1.11933	1.6133e-15
Vitvi10g00656		RKF1 (receptor-like kinase in flowers 1)	1.15878	1.64688e-09		Vitvi11g00931		Receptor-like protein kinase PRK1	-2.77669	3.29135e-11		Vitvi02g01780	ERF2	Ethylene responsive element binding factor 1	1.53648	1.06154e-19		Vitvi11g01322	ERF036	Dehydration responsive element binding protein	-1.12781	1.65328e-15
Vitvi09g00383		Calmodulin-binding protein	1.275	1.66317e-09		Vitvi14g00499		Myosin-like protein XIC	-2.04325	3.30851e-11		Vitvi05g01944		No hit	3.5248	1.08594e-19		Vitvi02g01481		Invertase/pectin methylesterase inhibitor	-1.22745	1.70031e-15
Vitvi02g00444		Copper chaperone for superoxide dismutase	1.12345	1.66969e-09		Vitvi04g00257		Tassel serine threonine kinase 1	-1.55589	3.34269e-11		Vitvi05g01733	MYB15	Myb domain protein 14	2.71561	1.12722e-19		Vitvi13g01735		ferric reductase defective 3	-3.18275	1.7336e-15
Vitvi18g03026	LAC49	Laccase	2.87198	1.82326e-09		Vitvi10g00702	MDR11	ABC transporter B member 14	-1.98031	3.44105e-11		Vitvi09g01398		Chaperone BCS1 mitochondrial	1.85302	1.12722e-19		Vitvi08g01962		Cytokinin oxidase	-1.95266	1.75254e-15
Vitvi19g01933		ARK3 (Arabidopsis Receptor Kinase 3)	1.93305	2.00828e-09		Vitvi17g00644		Protein kinase pto	-3.78858	3.82258e-11		Vitvi03g00614		Leucine-rich repeat protein kinase	1.75533	1.13901e-19		Vitvi17g00977	PL16	unknown	-1.07749	1.75254e-15
Vitvi18g02902	LAC32	Diphenol oxidase	3.63991	2.02293e-09		Vitvi19g00470		Serine/threonine Protein kinase BNK1	-1.76486	3.82258e-11		Vitvi12g02508		Heavy-metal-associated domain-containing protein	1.9949	1.16174e-19		Vitvi06g00656	FAD3-1	Microsomal omega-3 fatty acid desaturase	-1.28453	1.78184e-15
Vitvi14g00223		Germin-like protein 3 [Vitis vinifera]	6.31584	2.27316e-09		Vitvi04g00508		Sucrose-phosphate synthase	-2.6469	4.27983e-11		Vitvi07g01280		WAK receptor protein kinase	1.49284	1.18179e-19		Vitvi07g01875		Ribonucleotide reductase large subunit A	-1.03015	1.81272e-15
Vitvi10g01595	STS1	Stilbene synthase [Vitis pseudoreticulata]	2.29491	2.41779e-09		Vitvi19g01770		Protein kinase 5	-3.02113	4.51186e-11		Vitvi09g00473	PDR13	ABC transporter g family pleiotropic drug resistance 12 PDR12	2.34786	1.19752e-19		Vitvi16g01854		Glucose-methanol-choline (GMC) oxidoreductase family protein	-1.37441	1.84431e-15
Vitvi04g01937		Chloroplast nucleoid DNA binding protein	1.22812	2.77171e-09		Vitvi13g01440	TPS42b	Pinene synthase	-2.32179	4.52716e-11		Vitvi01g01038	NAC26	NAC domain-containing protein 29	2.1279	1.20596e-19		Vitvi17g00213		Phosphoethanolamine N-methyltransferase	-1.08008	1.90928e-15
Vitvi18g00476	PrxIII02c3	Peroxidase GvPx2b, class III [Vitis vinifera]	5.46213	2.79142e-09		Vitvi05g01766		Unknown	-2.61871	4.53671e-11		Vitvi06g00460		Unknown	2.52757	1.23092e-19		Vitvi16g01405		Soluble starch synthase 1, chloroplast precursor	-1.25305	1.97785e-15
Vitvi01g00525		Avr9/Cf-9 rapidly elicited protein	1.45726	2.90442e-09		Vitvi12g00427	Ppi-PFK	Pyrophosphate-dependent phosphofructokinase beta subunit	-2.31104	4.60006e-11		Vitvi16g01136		SGT1-2	1.34799	1.28069e-19		Vitvi17g01359		unknown	-1.72657	1.9981e-15
Vitvi17g00936		Nitrate transporter3.1	1.04274	2.99972e-09		Vitvi06g00637	PDR18	ABC transporter G member 23	-4.45043	4.69495e-11		Vitvi12g01979		AAA-type ATPase	1.51936	1.34917e-19		Vitvi12g02350		EF hand	-2.07074	2.02274e-15
Vitvi12g02388		unknown	1.53064	3.08592e-09		Vitvi15g00644	ZFP80	Zinc finger (C2H2 type) family	-3.38943	4.71326e-11		Vitvi17g00256		MATE efflux family protein	1.96796	1.34969e-19		Vitvi07g01250		Latex cyanogenic beta glucosidase	-1.0918	2.26551e-15
Vitvi08g00214		CXE carboxylesterase	3.11817	3.15051e-09		Vitvi02g00466		MATE efflux family protein	-1.36376	5.2649e-11		Vitvi12g00167	PLA1-IIδ	Triacylglycerol lipase	2.47641	1.36447e-19		Vitvi12g01497		Lipid transfer protein	-1.59658	2.31392e-15
Vitvi02g01407		Thaumatin	1.23554	3.25639e-09		Vitvi14g00420			-2.86044	5.48342e-11		Vitvi04g02210		Monooxygenase (MO3)	2.34398	1.41202e-19		Vitvi07g02182		HAK5 (High affinity K+ transporter 5)	-1.15319	2.43622e-15
Vitvi03g01651		Pathogenesis-related protein 1 precursor (PRP 1)	1.94251	3.66191e-09		Vitvi18g00525		EMB1674 (embryo defective 1674) kinase interacting family protein	-2.39377	5.70004e-11		Vitvi16g01374			1.86793	1.43874e-19		Vitvi18g01528		MA3 domain-containing protein	-1.1964	2.4701e-15
Vitvi06g00172		UDP-glucoronosyl and UDP-glucosyl transferase	1.70029	3.75861e-09		Vitvi05g00555		Bax inhibitor	-3.15602	6.01135e-11		Vitvi01g00034		SP1L1 (SPIRAL1-like1)	2.60405	1.46318e-19		Vitvi13g01836		EF hand	-1.13175	2.47268e-15
Vitvi02g00805	CYP76F10	CYP76C4	1.25604	3.8684e-09		Vitvi04g02200	ZFP23	Zinc finger (C2H2 type) family	-2.39798	6.10103e-11		Vitvi01g01826	Rap2.6L	Ethylene-responsive transcription factor ERF114	2.19668	1.50547e-19		Vitvi14g00420			-1.21361	2.53212e-15
Vitvi18g00703		Receptor kinase TRKe	1.13551	4.11869e-09		Vitvi08g00037		unknown	-1.64233	6.30905e-11		Vitvi10g02229		Receptor kinase RK20-1	2.26261	1.52074e-19		Vitvi14g00087		LNG1 (LONGIFOLIA1)	-1.68929	2.60589e-15
Vitvi13g01907		no hit	1.76535	4.29365e-09		Vitvi07g00298		Peripheral-type benzodiazepine receptor	-3.68223	6.3796e-11		Vitvi18g00362	PA2	Aspartate transaminase.	1.46508	1.55312e-19		Vitvi19g01685		SEC14 cytosolic factor	-1.17489	2.65923e-15
Vitvi16g01536			2.31842	4.57656e-09		Vitvi12g02350		EF hand	-3.78154	6.50904e-11		Vitvi18g00849		MAPKKK5 (Mitogen-activated protein kinase kinase kinase 5)	2.34581	1.65675e-19		Vitvi10g00601		MEE62 (maternal effect embryo arrest 62)	-1.01084	2.66889e-15
Vitvi04g01940		Chloroplast nucleoid DNA binding protein	2.29795	4.62151e-09		Vitvi05g01679		Polygalacturonase GH28	-1.86126	6.67134e-11		Vitvi01g00641		Unknown protein	1.91502	1.6593e-19		Vitvi14g01922	HB51	Homeobox-leucine zipper protein HB13	-1.32412	2.66889e-15
Vitvi16g00118		Protein kinase	1.79074	4.80371e-09		Vitvi04g01708		Cation/hydrogen exchanger (CHX15)	-3.8032	6.84253e-11		Vitvi01g01538		Glyceraldehyde-3-phosphate dehydrogenase, cytosolic 3	1.78889	1.80495e-19		Vitvi17g01476		Retrovirus Pol polyprotein from transposon TNT 1-94	-1.15926	2.70562e-15
Vitvi08g02401		Unknown protein	1.41936	4.879e-09		Vitvi08g01894		Cyclin-related	-1.30815	6.84253e-11		Vitvi09g00193	CWINV5	Cell wall apoplastic invertase	1.20809	1.9321e-19		Vitvi09g00918		C2-HC type zinc finger protein C.e-MyT1	-1.40826	2.72758e-15
Vitvi15g01582		Wax synthase	1.18414	5.11902e-09		Vitvi17g01480		No hit	-1.75423	7.16739e-11		Vitvi16g01039		Photoassimilate-responsive protein PAR-1a	4.7224	2.09905e-19		Vitvi13g01875	TPS122	Pinene synthase	-1.17848	2.7945e-15
Vitvi07g02676	AO2	L-ascorbate oxidase	1.63864	5.50366e-09		Vitvi14g02560		GPI-anchored protein-like protein II	-6.03893	7.4132e-11		Vitvi13g00766		Gamma-aminobutyric acid transporter	1.76966	2.12279e-19		Vitvi02g00289		Dehydration-responsive protein	-1.97803	2.82299e-15
Vitvi18g02138		12-oxophytodienoate reductase 1	1.30394	5.51096e-09		Vitvi02g01505		Unknown	-3.27031	7.44506e-11		Vitvi15g01538		Acid phosphatase PAP14	1.88632	2.16029e-19		Vitvi06g00162		Phosphoribosylanthranilate transferase	-1.99711	3.1175e-15
Vitvi08g02227		Glutathione S-transferase 8 GSTU8	1.95816	5.64805e-09		Vitvi05g01945		No hit	-1.00202	7.78193e-11		Vitvi13g00150		Xanthine/uracil permease	1.53033	2.22907e-19		Vitvi12g00726		S-adenosyl-L-methionine:salicylic acid carboxyl methyltransferase	-1.03613	3.12751e-15
Vitvi04g02210		Monooxygenase (MO3)	1.3218	5.77731e-09		Vitvi08g01939		Polcalcin	-4.02275	9.10744e-11		Vitvi17g00530			1.17772	2.25166e-19		Vitvi08g01543	HB31	Late meristem identity1 HB51/LMI1	-2.35344	3.19881e-15
Vitvi18g03067	LAC46	Laccase	3.04279	6.24766e-09		Vitvi19g00068		Serine/threonine Protein kinase BNK1	-1.48506	9.24378e-11		Vitvi12g00121	HSFA4C	Heat shock transcription factor A4A	1.9548	2.37421e-19		Vitvi03g00264		Cellulose synthase CSLD4	-1.08622	3.29518e-15
Vitvi02g01459		unknown	1.66145	6.60545e-09		Vitvi05g01769		Aldo-keto reductase	-2.31365	1.01744e-10		Vitvi05g01948		No hit	1.80943	2.38767e-19		Vitvi14g01952	NIP8-1	Aquaporin NIP1;2	-1.0549	3.54567e-15
Vitvi03g01260		UDP-glucose glucosyltransferase	1.63429	6.95664e-09		Vitvi14g01832		Proton-dependent oligopeptide transport (POT) family protein	-1.65339	1.17923e-10		Vitvi01g01682		Sphingosine-1-phosphate lyase	1.60996	2.4522e-19		Vitvi02g00684		Pyruvate kinase	-1.02151	3.61236e-15
Vitvi07g01874	ABR1	Ethylene-responsive transcription factor aba repressor 1 abr1/erf111	1.37464	7.12728e-09		Vitvi14g00466		Cellulose synthase CSLD1	-3.63524	1.23636e-10		Vitvi19g00647	CYP71pseudo_chr19_1	CYP71D10p	5.14051	2.51976e-19		Vitvi05g01494		Receptor protein kinase (ACR4)	-1.09913	3.61236e-15
Vitvi11g01403			1.17495	7.25256e-09		Vitvi03g00455		RNA recognition motif (RRM)-containing protein	-1.63593	1.28695e-10		Vitvi06g01597	DIR10	Dirigent protein	1.92776	2.6493e-19		Vitvi00g01102		fimbrin 1	-1.3691	3.71411e-15
Vitvi10g00456		Lectin-receptor like protein kinase 3	1.26676	7.35851e-09		Vitvi09g00517	FOT6-4	6-4 photolyase	-1.08821	1.33968e-10		Vitvi17g01348		Nucleotide pyrophosphatase	2.27373	2.68691e-19		Vitvi12g00665	PAT1	PAT1 (Phytochrome a signal transduction 1)	-1.01562	3.74557e-15
Vitvi14g02535		Germin-like protein 3 [Vitis vinifera]	5.5471	8.13216e-09		Vitvi05g00539		Homocysteine S-methyltransferase 3	-1.04141	1.41345e-10		Vitvi19g00641	MRP5	ABC transporter C member 9	1.74657	2.72488e-19		Vitvi10g00104		Unknown protein	-1.71335	3.84282e-15
Vitvi16g01503	PAL8	Phenylalanin ammonia-lyase [Vitis vinifera]	2.84889	8.84856e-09		Vitvi06g00726		Cation/hydrogen exchanger 24 (CHX24)	-3.16776	1.59839e-10		Vitvi18g02534		Alpha-L-fucosidase 2 precursor	2.46319	2.77136e-19		Vitvi06g01410		Pop3 peptide	-2.81215	3.92911e-15
Vitvi04g02295		LYS/HIS transporter 7 LHT7	1.20478	9.63354e-09		Vitvi18g02542		Flavonol synthase	-3.33237	1.60735e-10		Vitvi16g01391	Hsp70-11	Heat shock protein 70	1.33827	2.77751e-19		Vitvi14g01865	REST	ABC transporter B member 11	-2.36	4.04153e-15
Vitvi14g00220		Germin-like protein 3 [Vitis vinifera]	4.52538	1.07755e-08		Vitvi17g00636	TOC1-like	Timing of CAB expression 1	-4.75844	1.61362e-10		Vitvi18g01276		U-box domain-containing protein	2.23267	2.84178e-19		Vitvi17g01528		Transducin family protein / WD-40	-1.65144	4.0965e-15
Vitvi10g01211		SHR5-receptor-like kinase	1.41144	1.10017e-08		Vitvi05g00394	GOLS7	Galactinol synthase	-2.63425	1.6334e-10		Vitvi02g00391		Thaumatin [Vitis vinifera]	4.95682	2.86327e-19		Vitvi03g01755		unknown	-1.4443	4.21626e-15
Vitvi12g02418		Receptor protein kinase RK20-1	4.05141	1.17065e-08		Vitvi01g01795		Unknown	-3.94014	1.68694e-10		Vitvi14g01765		L-aspartate oxidase	1.42963	2.86327e-19		Vitvi03g00388		Acyl-CoA synthetase long-chain member 2	-1.08738	4.25995e-15
Vitvi03g00743		Pathogenesis related protein 1 precursor [Vitis vinifera]	1.58108	1.19592e-08		Vitvi12g02044		Octicosapeptide/Phox/Bem1p (PB1) domain-containing protein	-1.59524	1.8637e-10		Vitvi04g01244	HB18	Homeobox protein 5	2.86241	2.87947e-19		Vitvi14g02560		GPI-anchored protein-like protein II	-2.13598	4.38411e-15
Vitvi18g03341		Laccase	4.47404	1.2877e-08		Vitvi15g00786		CXE carboxylesterase	-3.77123	1.94284e-10		Vitvi11g00356		Sulfate transporter 3.5	1.96657	2.94605e-19		Vitvi18g00313		Auxin-independent growth promoter	-1.77807	4.39796e-15
Vitvi08g01931	HSFB3	Heat shock transcription factor B3	2.29179	1.30169e-08		Vitvi05g01683		Inositol polyphosphate 5'-phosphatase	-1.5675	2.01834e-10		Vitvi06g01697		No hit	1.00831	2.95586e-19		Vitvi19g01770		Protein kinase 5	-1.20999	4.84111e-15
Vitvi04g01856		Ankyrin repeat	1.01576	1.31727e-08		Vitvi12g02532		Hydrolase, alpha/beta fold	-3.21885	2.06594e-10		Vitvi19g00581		No hit	1.17449	3.01187e-19		Vitvi01g00822		N-hydroxythioamide S-beta-glucosyltransferase	-1.39842	4.95824e-15
Vitvi18g02935	LAC26	Laccase	3.84845	1.34434e-08		Vitvi14g00763		Potassium channel SKOR	-1.05189	2.10552e-10		Vitvi05g01883		S-receptor kinase	2.50797	3.19935e-19		Vitvi07g01562		Alpha-6-galactosyltransferase	-1.02082	5.16383e-15
Vitvi00g02300		CRK10 (cysteine-rich RLK10)	2.08548	1.41208e-08		Vitvi01g00723		Beta-1,3-glucanase	-1.75946	2.17068e-10		Vitvi18g00233		RKF3 (receptor-like kinase IN in flowers 3)	2.12577	3.19935e-19		Vitvi17g00237		Alpha-dioxygenase 2	-1.17363	5.3358e-15
Vitvi06g01543			1.51898	1.41577e-08		Vitvi08g01644		Phosphatidylinositol-4-phosphate 5-kinase	-1.5098	2.19277e-10		Vitvi05g01600		C2 domain-containing protein	1.82991	3.28195e-19		Vitvi17g00639		Exonuclease	-1.20202	5.40175e-15
Vitvi16g01961		Leucine-rich repeat protein kinase	1.1501	1.47411e-08		Vitvi08g01904		Unknown protein	-1.36702	2.22015e-10		Vitvi10g00650		RKF1 (receptor-like kinase in flowers 1)	2.28066	3.40452e-19		Vitvi08g01140		Unknown protein	-1.14489	5.54692e-15
Vitvi06g00007	NAC44	NAC domain containing protein 32	2.00637	1.5188e-08		Vitvi14g00157		ATPP2-B15 (Phloem protein 2-B15)	-2.24308	2.39952e-10		Vitvi03g01288		Zinc transporter ZIP5	1.35929	3.46054e-19		Vitvi15g00786		CXE carboxylesterase	-1.7619	5.95636e-15
Vitvi09g01554		Unknown	1.18673	1.54562e-08		Vitvi07g00013		IFA binding protein	-2.02019	2.44495e-10		Vitvi14g01773		formate dehydrogenase (FDH)	1.29881	3.61441e-19		Vitvi08g01056		Mlo3	-1.348	6.33774e-15
Vitvi01g00141		No hit	2.53683	1.55336e-08		Vitvi18g00090		Serine/threonine Protein kinase BNK1	-1.13001	2.59492e-10		Vitvi19g00111		Curculin (mannose-binding) lectin	3.99576	3.67168e-19		Vitvi07g00032		Magnesium transporter CorA-like family protein (MRS2-2)	-1.05618	6.42172e-15
Vitvi14g02533		Germin-like protein 3 [Vitis vinifera]	5.25986	1.57091e-08		Vitvi17g01359		unknown	-1.28565	2.73057e-10		Vitvi13g00620		Zinc finger (C3HC4-type ring finger)	3.19029	3.7026e-19		Vitvi14g00163		Copper chaperone (CCH)	-1.1855	6.92541e-15
Vitvi14g02866			2.23433	1.6049e-08		Vitvi18g02230		Unknown protein	-1.4458	2.92968e-10		Vitvi06g01569	LISCL12	Scarecrow-like transcription factor 14 SCL14	1.81154	3.90025e-19		Vitvi14g01693		Serine/threonine protein kinase	-1.006	7.27039e-15
Vitvi14g02542		Germin protein 3	1.28807	1.82378e-08		Vitvi00g00794		Stem-specific protein TSJT1	-1.26257	2.97089e-10		Vitvi17g00656		Leucine-rich repeat transmembrane protein kinase	1.58263	4.02637e-19		Vitvi09g00920		C2-HC type zinc finger protein C.e-MyT1	-1.49058	7.33094e-15
Vitvi01g01990		Ubiquitin carboxyl-terminal hydrolase L5	2.43077	1.97273e-08		Vitvi01g00666	PrxIII23e	Peroxidase	-1.78196	3.18623e-10		Vitvi16g01459	STS16	Stilbene synthase 4	1.69297	4.07543e-19		Vitvi17g00793	SWEET5b	Nodulin MtN3	-1.78199	7.93146e-15
Vitvi14g00340	SDH4	Dehydroquinate dehydratase	1.05168	2.00046e-08		Vitvi18g00385		Unknown	-2.52196	3.49265e-10		Vitvi12g00320		Zinc finger (C3HC4-type ring finger) protein (RMA1)	1.29774	4.12692e-19		Vitvi07g01270		Allergen V5/Tpx-1	-1.02631	8.09587e-15
Vitvi02g01609		Nitrilase 4B	1.95314	2.14856e-08		Vitvi06g00738		Cation/hydrogen exchanger (CHX14)	-6.03354	3.53342e-10		Vitvi12g00081		Glutathione S-transferase 9 GSTF9	1.90922	4.22876e-19		Vitvi02g00915	PRK	Phosphoribulokinase	-1.07786	8.09693e-15
Vitvi18g01263		unknown	4.67047	2.3699e-08		Vitvi16g01360		AMP-dependent synthetase and ligase	-3.12132	3.93859e-10		Vitvi10g00639	NIP1-2	Aquaporin NIP1;2	3.16247	4.28007e-19		Vitvi14g00466		Cellulose synthase CSLD1	-1.024	8.46934e-15
Vitvi07g02070	ERF127	Ethylene-responsive transcription factor ERF098	2.42682	2.39128e-08		Vitvi07g01828		Unknown protein	-3.31931	3.99665e-10		Vitvi01g01362		6-phosphogluconate dehydrogenase	1.12557	4.36678e-19		Vitvi02g00096		unknown	-2.68312	8.48086e-15
Vitvi01g01473	PrxIII01d	Anionic peroxidase	3.11279	2.40625e-08		Vitvi17g00611		Cycling DOF factor 2	-1.14703	4.25823e-10		Vitvi16g00054		Phenylalanin ammonia-lyase [Vitis vinifera]	1.8193	4.36678e-19		Vitvi04g02223		Histone H3	-1.26053	8.61001e-15
Vitvi09g01557		FRK1 (FLG22-induced receptor-like kinase 1)	1.41362	2.42384e-08		Vitvi14g00737		Calmodulin-binding	-3.05019	4.31474e-10		Vitvi16g01465	STS22	Stilbene synthase - grape	1.72232	4.44906e-19		Vitvi12g00373		NADP-dependent oxidoreductase	-1.19704	8.62476e-15
Vitvi06g01602	DIR15		4.11521	2.4412e-08		Vitvi12g02303		RALFL4 (RALF-like 4)	-3.35185	4.71882e-10		Vitvi01g02293	JAZ2	TIFY 9 (Jasmonate ZIM domain-containing protein 10)	1.82439	4.56242e-19		Vitvi05g00212		Polygalacturonase GH28	-1.61219	8.90465e-15
Vitvi15g01508		Gibberellin receptor GID1L3	1.76899	2.47437e-08		Vitvi05g01890		Unknown protein	-2.30181	5.76934e-10		Vitvi12g00220		Zinc finger (C3HC4-type ring finger)	4.2619	4.56242e-19		Vitvi06g00726		Cation/hydrogen exchanger 24 (CHX24)	-1.0327	9.25832e-15
Vitvi16g01940		HcrVf2 protein	1.01032	2.56623e-08		Vitvi10g00385		Syntaxin of plants 124	-2.76536	5.81243e-10		Vitvi04g00764		Harpin-induced protein	4.39166	4.72946e-19		Vitvi01g02212		Lipase GDSL	-1.09114	9.33848e-15
Vitvi02g00403		MATE efflux family protein	2.13501	2.67437e-08		Vitvi12g00641		NDB3 (alternative NAD(P)H dehydrogenase 32)	-2.73277	6.89776e-10		Vitvi18g00474			3.98794	4.76921e-19		Vitvi01g00104		Polygalacturonase QRT3	-1.07756	9.38658e-15
Vitvi14g01523	WRKY43	WRKY DNA-binding protein 75	3.35087	2.7018e-08		Vitvi18g00053		Late embryogenesis abundant protein group 8 protein	-2.6809	7.00255e-10		Vitvi06g01055		Harpin-induced protein	1.67911	4.86615e-19		Vitvi19g01726		ZIP family transporter	-2.43266	9.42789e-15
Vitvi01g01474	PrxIII01c	Peroxidase (EC 1.11.1.7), anionic	3.09444	2.76276e-08		Vitvi01g01981		Bet v I allergen	-1.47204	7.38645e-10		Vitvi11g00486		Dicyanin	3.19649	5.06589e-19		Vitvi03g00310	IFR7	Isoflavone reductase	-1.06583	1.01476e-14
Vitvi10g01516		Serine/threonine-protein kinase receptor ARK3	2.64726	2.8136e-08		Vitvi01g00881		Exo84 subunit/exocyst complex component	-5.72865	7.64285e-10		Vitvi07g00598	MYB14	Myb domain protein 14	3.87131	5.11456e-19		Vitvi10g00052		Early-responsive to dehydration protein / ERD protein	-1.02546	1.03391e-14
Vitvi19g01970		S-locus protein kinase	1.13417	2.9007e-08		Vitvi15g00431	CYP88A24	Ent-kaurenoic acid oxidase	-1.05953	7.64285e-10		Vitvi10g00643		RKF1 (receptor-like kinase in flowers 1)	2.23908	5.20518e-19		Vitvi13g01780		Lipoxygenase LOX1	-1.63347	1.03391e-14
Vitvi16g01995		Ser/Thr receptor-like kinase1	1.95085	2.96544e-08		Vitvi18g01320	SUT2	Sucrose-proton symporter 2 SUC2	-3.79593	8.90887e-10		Vitvi01g00087		Molybdenum cofactor sulfurase	1.54252	5.42403e-19		Vitvi16g00095	CCR3	Cinnamoyl-CoA reductase	-1.15328	1.04683e-14
Vitvi18g03032	LAC53	Laccase	3.2393	3.02484e-08		Vitvi08g00792		Integral membrane protein, putative	-1.06665	9.1603e-10		Vitvi06g01604	DIR16	Dirigent protein	7.04582	5.83824e-19		Vitvi13g00275		Amino acid binding protein	-1.44752	1.05284e-14
Vitvi04g01903		Serine hydrolase [Vitis vinifera]	2.70407	3.18263e-08		Vitvi11g00034	PME43	Pectinesterase PPME1	-2.72234	9.1603e-10		Vitvi17g00863		Cysteine-rich receptor-like protein kinase 2	2.96442	5.88705e-19		Vitvi02g00726	MDR5	ATPase PGP2 (P-glycoprotein 2)	-1.07316	1.12868e-14
Vitvi16g01880			1.80331	3.23468e-08		Vitvi05g00280		Cation/hydrogen exchanger (CHX19)	-2.80056	9.89488e-10		Vitvi08g02121		Serine carboxypeptidase S10	2.22452	6.32371e-19		Vitvi08g01301		fructose 1,6-bisphosphatase	-1.15889	1.14931e-14
Vitvi07g00350	PME1	Pectinesterase family	2.45372	3.27682e-08		Vitvi07g01792	MADSD1a	MADS-box agamous-like 66	-3.83034	9.9044e-10		Vitvi12g01598	PrxIII18a	Peroxidase	2.43381	6.37352e-19		Vitvi01g00331		Reticulon family protein (RTNLB9)	-2.03576	1.16189e-14
Vitvi11g00039		Dimethylaniline monooxygenase (N-oxide forming) 2	3.32637	3.53063e-08		Vitvi06g00323		Cupin family protein	-4.47189	1.02136e-09		Vitvi17g00546		Band 7 family	1.22141	6.74904e-19		Vitvi05g01860		No hit	-1.44249	1.19082e-14
Vitvi07g00068		Calmodulin-8 (CAM8)	2.36359	3.58727e-08		Vitvi05g00046		No hit	-1.66116	1.04272e-09		Vitvi04g00121		Unknown protein	1.60625	7.0956e-19		Vitvi12g00631		Unknown protein	-1.1164	1.19226e-14
Vitvi16g02122		Receptor kinase homolog LRK10	2.26163	3.81327e-08		Vitvi19g00318		Unknown	-1.75301	1.13373e-09		Vitvi12g01597	PrxIII18b	Peroxidase	4.5756	7.37856e-19		Vitvi12g01880		Cupin	-1.07285	1.22132e-14
Vitvi10g01617		Stigma-specific Stig1	1.32657	4.62807e-08		Vitvi05g01524		Strictosidine synthase	-4.57419	1.1485e-09		Vitvi08g01787		Kelch-like protein 18	1.57812	7.41848e-19		Vitvi12g02334		Epoxide hydrolase 2	-1.33151	1.27019e-14
Vitvi01g01853		RPM1 (resistance to p. syringae pv maculicola 1)	1.3478	4.99383e-08		Vitvi07g01831		Unknown protein	-1.15692	1.16634e-09		Vitvi05g01893		GCN5 N-acetyltransferase (GNAT)	1.72709	7.46541e-19		Vitvi04g01558		Serine O-acetyltransferase, cytosolic	-1.09411	1.34551e-14
Vitvi08g02053		U-box domain-containing protein	2.66912	5.1299e-08		Vitvi02g01806		Glycerol-3-phosphate permease	-3.4442	1.19242e-09		Vitvi11g01188	WRKY34	WRKY DNA-binding protein 11	2.03535	7.60914e-19		Vitvi15g01687		Unknown protein	-1.62327	1.35124e-14
Vitvi00g01412		Receptor kinase RK20-1	1.6464	6.24613e-08		Vitvi06g00737		Cation/hydrogen exchanger (CHX15)	-4.01044	1.23634e-09		Vitvi12g00505		Aconitate hydratase, cytoplasmic	1.3857	7.78036e-19		Vitvi16g01921			-1.02286	1.39156e-14
Vitvi16g01298		Lipase class 3	3.62236	6.49441e-08		Vitvi16g01026		Cofilin	-2.65247	1.27992e-09		Vitvi04g00034		Clavata1 receptor kinase (CLV1)	4.21653	8.32576e-19		Vitvi10g00119		Strubbelig receptor family 8	-1.11858	1.4323e-14
Vitvi12g02272	ROMT14	Isoflavone methyltransferase/ Orcinol O-methyltransferase 1 oomt1	1.81805	7.05012e-08		Vitvi01g01687		Unknown protein	-3.51906	1.29313e-09		Vitvi10g00853		Remorin	1.52546	8.90984e-19		Vitvi11g00326		Unknown protein	-1.77068	1.43723e-14
Vitvi16g02123		Ser/Thr receptor-like kinase1	1.6512	7.59805e-08		Vitvi01g00728		Proline extensin-like receptor kinase 1 (PERK1)	-2.48106	1.3435e-09		Vitvi07g00341		Late embryogenis abundant protein 5	1.64153	8.97117e-19		Vitvi12g02386		No hit	-1.23219	1.4579e-14
Vitvi17g00556	WRKY53	WRKY DNA-binding protein 72	1.97745	8.0536e-08		Vitvi08g01437		Transposon protein, Mutator sub-class	-2.71037	1.3435e-09		Vitvi17g00291		Calmodulin-binding protein	2.88803	9.59545e-19		Vitvi01g00456	PME16	Pectinesterase family	-2.01273	1.5324e-14
Vitvi03g01213		CRK10 (cysteine-rich RLK10)	1.26616	8.57653e-08		Vitvi18g02730		Unknown protein	-1.24352	1.36048e-09		Vitvi13g00058		Cys-3-His zinc finger protein	1.08529	9.61816e-19		Vitvi04g00533	DREB2G	Ethylene-responsive transcription factor ERF003	-1.17445	1.57323e-14
Vitvi08g01623	MYB150	Myb domain protein 36	1.03877	8.60605e-08		Vitvi16g00655	TIP5-1	Aquaporin TIP5;1	-3.50567	1.36961e-09		Vitvi16g01483	STS47	Stilbene synthase [Vitis vinifera]	2.54061	9.87139e-19		Vitvi14g01809		Pathogen-inducible alpha-dioxygenase	-1.8961	1.6106e-14
Vitvi18g03345	LAC29	Laccase	4.38185	9.05854e-08		Vitvi06g00381		NOX	-2.93751	1.42903e-09		Vitvi15g01623		Hydroquinone glucosyltransferase	1.30186	1.01319e-18		Vitvi14g01832		Proton-dependent oligopeptide transport (POT) family protein	-2.02186	1.63579e-14
Vitvi05g02235			1.25646	9.13135e-08		Vitvi14g00914		Senescence-associated protein	-3.05781	1.59473e-09		Vitvi19g00683		Nudix hydrolase 10	1.3736	1.10096e-18		Vitvi03g00581		Haloacid dehalogenase hydrolase	-1.00795	1.63921e-14
Vitvi17g01467		Glutathione S-transferase 9 GSTU9	2.04968	9.30804e-08		Vitvi15g01148		Cofilin	-3.72062	1.60532e-09		Vitvi14g01748		ADP-ribosylation factor A1B	1.13227	1.11441e-18		Vitvi13g00345		Sterol 4-alpha-methyl-oxidase 1 (SMO1)	-1.03334	1.70175e-14
Vitvi10g01392	STS3	Stilbene synthase 1 [Vitis vinifera]	3.6725	9.37013e-08		Vitvi18g02450	TPS12	(-)-germacrene D synthase	-1.86081	1.66327e-09		Vitvi04g01589		Beta-cyanoalanine synthase 1	2.18269	1.13066e-18		Vitvi02g00303	CYP86A29	CYP86A2	-1.04991	1.81966e-14
Vitvi05g01300	UGT-like12	UDP-glucose:flavonoid 7-O-glucosyltransferase	1.0839	1.02554e-07		Vitvi06g01649		Kiwellin Ripening-related protein grip22	-3.32015	1.74542e-09		Vitvi14g00275		Ring-H2 finger protein ATL3B	1.11659	1.1534e-18		Vitvi17g00436		Transducin family protein / WD-40 repeat	-1.52416	1.83443e-14
Vitvi16g01695			1.21479	1.31447e-07		Vitvi19g00408	BBX10	Constans-like 11	-2.9942	1.88362e-09		Vitvi08g01295		Phosphatidic acid phosphatase / PAP2	1.25502	1.15369e-18		Vitvi07g00411		PROLIFERA protein	-1.18504	1.87341e-14
Vitvi18g02899	LAC33	Laccase	3.05705	1.39394e-07		Vitvi11g01287	GT3	UDP-glucose:anthocyanidin 3-O-glucosyltransferase	-2.44733	2.00662e-09		Vitvi12g00076	NAC36	NAC domain-containing protein 42	4.5365	1.21374e-18		Vitvi17g00447		OBF binding protein 4	-1.11264	1.90867e-14
Vitvi00g01367	PAL15	Phenylalanine ammonia-lyase	2.97564	1.41126e-07		Vitvi08g01962		Cytokinin oxidase	-1.33254	2.0269e-09		Vitvi18g01676		Leucine-rich repeat protein kinase	3.11362	1.21374e-18		Vitvi19g00140	TCP4	TCP family transcription factor TCP3	-1.08724	1.96242e-14
Vitvi09g00480		Unknown	2.47501	1.49405e-07		Vitvi18g00061		Mlo5	-2.26842	2.0269e-09		Vitvi05g00478		S-receptor kinase	4.04155	1.22459e-18		Vitvi12g00722		Glucose-6-phosphate 1-dehydrogenase 2, chloroplast precursor	-1.56153	1.97013e-14
Vitvi17g01400			1.33683	1.65617e-07		Vitvi18g02997		GASA2 (GAST1 protein homolog 2)	-2.75348	2.04872e-09		Vitvi18g03162		12-oxophytodienoate reductase 2	1.5414	1.29189e-18		Vitvi14g02885		No hit	-1.97521	1.99668e-14
Vitvi10g00469	HSFB2C	Heat shock transcription factor B2A	1.22945	1.67981e-07		Vitvi19g01730			-1.69068	2.08284e-09		Vitvi01g01801		unknown	1.41189	1.30853e-18		Vitvi08g01720	SBP8	Squamosa promoter-binding protein 9 (SPL9)	-1.11428	2.00175e-14
Vitvi05g01961		Glutathione S-transferase 25 GSTU7	1.33605	1.72391e-07		Vitvi15g00972		Unknown protein	-2.62333	2.22787e-09		Vitvi12g00274	ERF-4	Ethylene-responsive transcription factor 9	1.79639	1.32046e-18		Vitvi17g00379		Oleosin OLE-5	-1.61563	2.00957e-14
Vitvi12g01706	UGT-like19	UDP-glucose glucosyltransferase	1.64324	1.84601e-07		Vitvi17g01121		Alpha-amylase/subtilisin inhibitor	-1.00515	2.23821e-09		Vitvi06g01598	DIR11	Dirigent protein	3.50247	1.36695e-18		Vitvi02g00348		Remorin	-2.098	2.13806e-14
Vitvi16g02000		Receptor-like protein kinase	1.28184	1.88435e-07		Vitvi06g00210	ALDH3J1	Aldehyde dehydrogenase 3B1	-1.02541	2.23989e-09		Vitvi18g01248		Pathogenesis related protein	2.63244	1.39886e-18		Vitvi08g01939		Polcalcin	-1.72454	2.2217e-14
Vitvi06g01194	F3'5'H9	Flavonoid 3',5'-hydroxylase	2.71905	2.06006e-07		Vitvi04g02277		Unknown	-5.48343	2.27813e-09		Vitvi16g01507	PAL13	Phenylalanine ammonia-lyase [Vitis vinifera]	2.39714	1.40352e-18		Vitvi06g00903		Receptor-like protein kinase	-1.51353	2.3886e-14
Vitvi14g00488		PATHOgenesIS-related 4	1.37882	2.09242e-07		Vitvi10g01884			-3.33393	2.30782e-09		Vitvi14g00564	ERF132	Ethylene response factor ERF1	2.56608	1.41621e-18		Vitvi10g00220		Phototropic-responsive NPH3	-1.00591	2.39836e-14
Vitvi06g01612			1.12729	2.10135e-07		Vitvi11g01476		Unknown protein	-1.72411	2.39385e-09		Vitvi13g01094		ZIFL2 (zinc induced facilitator-like 1)	1.40345	1.4226e-18		Vitvi03g00028		Kinesin protein (MKRP2)	-1.01133	2.5458e-14
Vitvi18g02895	LAC27	Diphenol oxidase	2.69727	2.14592e-07		Vitvi14g03078		No hit	-2.27609	2.68438e-09		Vitvi08g00725		Ammonium transporter 2	2.77745	1.53123e-18		Vitvi04g00728		AHK5 (Cytokinin independent 2)	-1.61942	2.75256e-14
Vitvi01g02207	PrxIII01e	Anionic peroxidase	4.61893	2.24047e-07		Vitvi01g00844	PrxIII14a	Peroxidase 65	-3.59895	2.90483e-09		Vitvi04g01907		Carboxyesterase17 CXE17	4.04579	1.57163e-18		Vitvi14g00499		Myosin-like protein XIC	-1.33502	2.8957e-14
Vitvi17g01348		Nucleotide pyrophosphatase	1.13978	2.26777e-07		Vitvi13g01379		Steroid sulfotransferase	-2.72966	2.90483e-09		Vitvi06g00629	CYP71BC1	CYP71E	1.80313	1.61217e-18		Vitvi08g01423		ATAN11 (ANTHOCYANIN11)	-1.43265	2.97833e-14
Vitvi15g01203	ERF106	Ethylene responsive element binding factor 2	2.70255	2.28154e-07		Vitvi06g00594		No hit	-2.1614	2.90864e-09		Vitvi17g00309	MYB164	(myb domain protein 62	4.59072	1.64154e-18		Vitvi19g00147	bZIP52	BZIP transcription factor	-1.899	3.02055e-14
Vitvi02g01067		Nitrilase	3.10119	2.30747e-07		Vitvi19g00278		no hit	-2.8888	3.10764e-09		Vitvi12g00209		Unknown protein	1.6393	1.64195e-18		Vitvi06g01388			-1.50629	3.16259e-14
Vitvi18g02944	LAC37	Laccase	3.59479	2.37037e-07		Vitvi12g00376	MYB160	MYB33 /GAMYB	-2.79773	3.47497e-09		Vitvi08g01670		Embryo-abundant protein	1.61066	1.67471e-18		Vitvi15g01034		Unknown protein	-1.43398	3.24785e-14
Vitvi06g00455		Epsin N-terminal homology (ENTH) domain-containing	1.59186	2.64826e-07		Vitvi08g01247		Avr9/Cf-9 rapidly elicited protein 137	-3.10736	3.53721e-09		Vitvi02g01464		unknown	2.24293	1.7059e-18		Vitvi08g01915		Mg-chelatase subunit XANTHA-F	-1.08267	3.27026e-14
Vitvi12g02269	ROMT3	Isoflavone methyltransferase/orcinol O-methyltransferase oomtA	3.03465	2.65157e-07		Vitvi16g01854		Glucose-methanol-choline (GMC) oxidoreductase family protein	-3.32038	3.54174e-09		Vitvi05g00676		Cellulose synthase CSLG2	3.00956	1.79385e-18		Vitvi09g00339		Ethylene-responsive protein	-1.13597	3.31672e-14
Vitvi11g00146		RPS2 (resistant to p. syringae 2)	1.15159	2.81717e-07		Vitvi02g00368		LIM domain containing protein	-3.65424	3.65931e-09		Vitvi06g00172		UDP-glucoronosyl and UDP-glucosyl transferase	2.57395	1.80771e-18		Vitvi06g00210	ALDH3J1	Aldehyde dehydrogenase 3B1	-1.34673	3.34965e-14
Vitvi17g01328		No hit	1.91842	2.93375e-07		Vitvi07g01563		HHP4 (heptahelical protein 4)	-1.38671	3.7901e-09		Vitvi06g00653		Cys-3-His zinc finger protein	1.03057	1.80771e-18		Vitvi17g01480		No hit	-1.12591	3.35954e-14
Vitvi19g00341		S-locus protein kinase	1.33613	3.23351e-07		Vitvi18g00507		Pleckstrin homology (PH) domain-containing	-1.15159	3.84283e-09		Vitvi14g01985	NAC11	NAC domain containing protein 100	1.69086	1.8464e-18		Vitvi05g00243	PDR17	ABC transporter G member 21	-1.03761	3.39845e-14
Vitvi05g00605		Calmodulin	1.13968	3.34435e-07		Vitvi09g01466		WD-40 repeat	-5.36393	3.9416e-09		Vitvi01g01855		Vacuolar sorting receptor 6	1.35233	1.86992e-18		Vitvi18g00242		Metal transporter Nramp1	-2.01466	3.46251e-14
Vitvi16g01303			3.0162	3.4876e-07		Vitvi04g00845	RVE1	CIR1/RVE2 (circadian 1)	-1.21375	4.0537e-09		Vitvi06g01612			3.85878	1.87134e-18		Vitvi07g01240		Glycosyl hydrolase family 20 protein	-1.39918	3.67843e-14
Vitvi16g02010		Receptor kinase homolog LRK10	1.71106	3.57038e-07		Vitvi08g00020		Serine/threonine protein phosphatase PP1	-3.20071	4.16666e-09		Vitvi01g00302	MYB163	(myb domain protein 62	2.34168	1.89184e-18		Vitvi11g00099	MYBPA2	Myb domain protein 13	-1.68763	3.78052e-14
Vitvi11g00634		Chitinase A	1.33007	3.59556e-07		Vitvi13g01409		Phosphatidylinositol-4-phosphate 5-kinase	-1.45782	4.74795e-09		Vitvi17g00011		MtN19	1.64165	1.97821e-18		Vitvi07g00579		Cyclin-dependent protein kinase CDT1A	-1.4982	3.88816e-14
Vitvi05g00707		1-aminocyclopropane-1-carboxylate oxidase homolog 1	2.11894	3.81062e-07		Vitvi03g01073		RAB GDP dissociation inhibitor 2 ATGDI2	-3.11842	4.84725e-09		Vitvi09g00064	JAZ4	Jasmonate ZIM-domain protein 1	1.41826	2.01829e-18		Vitvi07g01898	TMT3	Tonoplast monosaccharide transporter2	-2.01965	4.05893e-14
Vitvi07g01737		MAPKKK21	1.15214	3.81062e-07		Vitvi14g01809		Pathogen-inducible alpha-dioxygenase	-5.76989	4.87207e-09		Vitvi16g00055	PAL9	Phenylalanin ammonia-lyase [Vitis vinifera]	2.13022	2.06065e-18		Vitvi01g00013	YABBY1	CRABS CLAW	-2.23479	4.08278e-14
Vitvi01g00317		unknown	1.23155	4.01635e-07		Vitvi08g01800		Tubulin alpha	-3.73823	4.87737e-09		Vitvi08g00189		Periplasmic beta-glucosidase precursor	1.33184	2.06918e-18		Vitvi03g01011			-1.00954	4.12587e-14
Vitvi04g01635		S-receptor kinase	1.30188	4.06311e-07		Vitvi02g01648		F-box family protein	-1.35954	4.91639e-09		Vitvi19g01738		LEM3 (ligand-effect modulator 3)	1.20238	2.19182e-18		Vitvi06g01166		DUTP pyrophosphatase	-1.53145	4.17626e-14
Vitvi00g01431		Phenylalanine ammonia-lyase	3.17667	4.2653e-07		Vitvi07g02213		No hit	-3.64234	4.9214e-09		Vitvi18g00587		Receptor-like protein kinase HAIKU2	1.27794	2.27354e-18		Vitvi09g00279		Hexokinase	-1.02338	4.38663e-14
Vitvi01g00697		Kelch repeat-containing F-box protein	1.93616	4.64354e-07		Vitvi03g01479		no hit	-1.00941	4.95905e-09		Vitvi18g01617	ERF110	Ethylene-responsive transcription factor related to APETALA2 6	1.07566	2.39699e-18		Vitvi12g02309		unknown	-1.12439	4.40827e-14
Vitvi03g00811		Concanavalin A lectin	1.42927	4.79248e-07		Vitvi14g01630		Phosphoprotein NtEPb3	-3.78664	5.33397e-09		Vitvi05g01309		NSL1 (necrotic spotted lesions 1)	1.26505	2.53564e-18		Vitvi02g01683		flavin-containing monooxygenase 3	-1.18844	4.76225e-14
Vitvi10g02229		Receptor kinase RK20-1	2.65953	5.0864e-07		Vitvi11g00706			-3.57676	5.48701e-09		Vitvi08g02226		Glutathione S-transferase 8 GSTU8	3.71564	2.56014e-18		Vitvi11g00398	PDR1	ABC transporter G member 22	-1.0474	4.84446e-14
Vitvi12g02178	TPS52	R-linalool synthase	2.61061	5.32799e-07		Vitvi18g01264	WBC1	ABC transporter G member 4	-2.47533	6.02486e-09		Vitvi09g01665			4.35398	2.60216e-18		Vitvi10g00503		HSL1 (HAESA-like 1)	-1.19711	5.05153e-14
Vitvi16g02002		Receptor kinase homolog LRK10	1.06388	5.40617e-07		Vitvi10g00032		Phytochelatin synthetase	-3.92632	6.13524e-09		Vitvi14g03030		SAG101 (senescence-associated gene 101)	1.73537	2.75409e-18		Vitvi17g00471	SEP2	SEPALLATA1	-1.24148	5.07188e-14
Vitvi07g03055	MYB148	Myb domain protein 84	1.54586	5.84442e-07		Vitvi19g00574		Jasmonate O-methyltransferase	-1.59713	7.14632e-09		Vitvi09g00093		RelA/SpoT protein (RSH3)	1.12957	2.84408e-18		Vitvi11g00247		Profilin 1	-1.20322	5.27963e-14
Vitvi18g02840		Protein kinase Xa21	5.03781	5.90914e-07		Vitvi13g00432		Cis-zeatin O-beta-D-glucosyltransferase	-1.02407	7.62224e-09		Vitvi17g01520		EDS1 (Enhanced disease susceptibility 1)	3.63232	2.84408e-18		Vitvi04g01210	HB17	BEL1 homeobox 2 protein (BLH2) (SAWTOOTH 1)	-1.26929	5.48964e-14
Vitvi05g00482		S-receptor kinase	1.09983	6.01188e-07		Vitvi07g01898	TMT3	Tonoplast monosaccharide transporter2	-1.96834	7.65001e-09		Vitvi14g03032		SAG101 (senescence-associated gene 101)	2.94374	2.88742e-18		Vitvi19g00391	TPS28	Germacrene-D synthase	-1.63261	5.69676e-14
Vitvi16g01213	WRKY51	WRKY DNA-binding protein 53	1.79236	6.10977e-07		Vitvi19g01865		Rapid ALkalinization Factor RALFL19	-1.69952	7.70071e-09		Vitvi17g00438		UDP-glycosyltransferase 89B2	1.14756	2.88742e-18		Vitvi14g01630		Phosphoprotein NtEPb3	-1.86026	5.9583e-14
Vitvi07g02478		Ankyrin repeat protein	1.17221	6.8524e-07		Vitvi02g00140		Membrane protein-like	-2.86032	8.41199e-09		Vitvi05g01754	PR10-s8	Pathogenesis protein 10 [Vitis vinifera]	3.04952	3.05266e-18		Vitvi17g00548		Phosphoribosylanthranilate transferase	-1.16289	6.03788e-14
Vitvi16g01960		Unknown	1.36828	7.00731e-07		Vitvi07g01335		Cation/hydrogen exchanger 28 (CHX28)	-5.16981	8.62539e-09		Vitvi02g01640		unknown	2.50836	3.18764e-18		Vitvi05g00046		No hit	-2.30388	6.0489e-14
Vitvi19g00783		no hit	1.21293	7.02123e-07		Vitvi12g01901		DnaJ homolog, subfamily B, member 13	-2.68206	9.05333e-09		Vitvi16g01958		Nucleoside triphosphatase	1.62722	3.23504e-18		Vitvi10g01888		Unknown protein	-1.33857	6.26321e-14
Vitvi18g02585		No hit	1.45636	7.21852e-07		Vitvi05g01376		Receptor kinase RHG4	-4.80932	9.18967e-09		Vitvi17g00025	ERF114	Ethylene-responsive transcription factor ERF114	2.23653	3.27551e-18		Vitvi13g02493		Polygalacturonase GH28	-1.35378	6.28397e-14
Vitvi04g00179		Avr9/Cf-9 induced kinase 1	1.18281	7.399e-07		Vitvi18g02602			-2.61052	9.37948e-09		Vitvi06g01629		no hit	6.25565	3.33302e-18		Vitvi17g00119	CYP94B10	CYP94B3	-1.6639	6.32073e-14
Vitvi16g01877		HcrVf3 protein	1.06062	7.47465e-07		Vitvi09g00452	GA3ox3	Gibberellin 3beta-hydroxylase3	-3.53306	9.63354e-09		Vitvi17g01440		Alpha-1,4-glucan-protein synthase 1	1.07456	3.34672e-18		Vitvi18g00283		Chitin elicitor-binding CEBIP LysM domain-containing	-1.08437	6.54067e-14
Vitvi12g00455		Unknown	1.22183	8.43976e-07		Vitvi04g02222		MTN21	-2.81734	1.0055e-08		Vitvi17g00511		Galactosyltransferase	1.59462	3.36479e-18		Vitvi05g00077		GATA transcription factor 16	-1.21098	7.83136e-14
Vitvi10g01778	OMT6	Isoflavone methyltransferase/ Orcinol O-methyltransferase 1 oomt1	1.02634	9.02494e-07		Vitvi02g00020	CHYB1	Beta-carotene hydroxylase	-1.14527	1.07293e-08		Vitvi08g00283		Syntaxin 1B/2/3/4	1.91311	3.3779e-18		Vitvi07g00565		Myosin-like protein XIC	-1.1431	7.9879e-14
Vitvi02g01613		Nitrilase 4B	1.30562	9.61259e-07		Vitvi16g01198			-2.90301	1.08636e-08		Vitvi01g01934		No hit	1.69708	3.43863e-18		Vitvi15g00084		NFD4 (nuclear fusion defective 4)	-1.07471	8.01879e-14
Vitvi15g00674		SPX (SYG1/Pho81/XPR1) domain-containing protein	1.09548	1.02702e-06		Vitvi13g02410		Annexin ANN4	-3.70933	1.0871e-08		Vitvi05g01942		No hit	3.06	3.53602e-18		Vitvi18g01148	MDR3	P-glycoprotein 13	-1.31058	8.17108e-14
Vitvi10g02068		S-locus lectin protein kinase	2.33652	1.03491e-06		Vitvi11g00353		Sec7 domain-containing protein	-3.09519	1.10751e-08		Vitvi18g02636		unknown	2.29058	3.65387e-18		Vitvi10g00031	PME23	Pectinesterase family	-1.61665	9.09956e-14
Vitvi17g00819		Carbonic anhydrase chloroplast	1.57825	1.07012e-06		Vitvi12g00361		Fimbrin 2	-2.13548	1.19295e-08		Vitvi10g01734		Benzoquinone reductase	2.94615	3.71063e-18		Vitvi14g00314	ERD6-Like7	Sugar transporter ERD6-like 5	-1.02886	9.1776e-14
Vitvi12g01713	UGT-like13	Anthocyanidin 3-O-glucosyltransferase	1.52479	1.07484e-06		Vitvi05g00769		Unknown	-3.48805	1.19755e-08		Vitvi07g01614	PrxIII10a	Peroxidase 73	3.8621	3.73385e-18		Vitvi03g00542		Cyclin D3_2	-1.15146	9.20733e-14
Vitvi10g02422		CRK10 (cysteine-rich RLK10)	3.07867	1.11446e-06		Vitvi03g00301		S-adenosyl-L-methionine:salicylic acid carboxyl methyltransferase	-5.2563	1.28378e-08		Vitvi08g00821	PrxIII02e1	Cationic peroxidase	2.16517	3.83984e-18		Vitvi17g00973		Cysteine proteinase	-1.66604	9.27855e-14
Vitvi10g00938		Sinapyl alcohol dehydrogenase	2.67668	1.17063e-06		Vitvi12g00772		Calcium exchanger 5	-1.54375	1.29611e-08		Vitvi08g01009		Protein kinase APK1A, chloroplast precursor	2.09404	4.05835e-18		Vitvi16g00665		SRG1 (senescence-related gene 1) oxidoreductase	-1.25207	9.84952e-14
Vitvi04g00644		Aspartyl protease	2.93066	1.19581e-06		Vitvi05g00154		Desiccation protein PCC13-62 precursor	-1.47274	1.31914e-08		Vitvi11g01272		Calmodulin-binding protein	1.07191	4.15343e-18		Vitvi13g01576		Calmodulin binding protein	-1.15569	9.89447e-14
Vitvi05g01962		Glutathione S-transferase 25 GSTU7	1.62216	1.23792e-06		Vitvi13g01245		ARF GTPase activator, ARF-GAP Domain 6	-3.66982	1.47769e-08		Vitvi17g00329		No hit	1.75087	4.15386e-18		Vitvi10g00095			-1.22427	9.94136e-14
Vitvi18g02494	CYP87B27	CYP87A2	2.43663	1.24665e-06		Vitvi07g00441		Glycerol-3-phosphate acyltransferase 3 (AtGPAT3)	-2.47624	1.50518e-08		Vitvi17g01380		Glutathione S-transferase 25 GSTU7	2.30665	4.3211e-18		Vitvi11g00599		Zinc finger (C3HC4-type ring finger)	-2.47826	9.95367e-14
Vitvi16g02026		Receptor-like protein kinase	1.33053	1.2729e-06		Vitvi18g01094		Auxin-induced SAUR	-2.93763	1.70108e-08		Vitvi07g01773		Nodulation protein	1.39716	4.44539e-18		Vitvi07g02989		Beta-hexosaminidase beta chain precursor	-1.57282	1.01677e-13
Vitvi06g00712		UDP-glucoronosyl and UDP-glucosyl transferase	1.15094	1.28189e-06		Vitvi03g00300		S-adenosyl-L-methionine:salicylic acid carboxyl methyltransferase	-5.25771	1.74585e-08		Vitvi13g02574		unknown	2.00442	4.67428e-18		Vitvi04g00449		Ammonium transporter 2	-1.09414	1.03334e-13
Vitvi18g02949	LAC28	Laccase	2.65395	1.31488e-06		Vitvi11g00587		Zinc finger (C3HC4-type ring finger)	-3.01321	1.82378e-08		Vitvi19g00648	CYP71pseudo_chr19_1	CyP71D7	5.15378	4.68369e-18		Vitvi02g01330		No hit	-2.30457	1.13574e-13
Vitvi05g00761		S-locus lectin protein kinase	1.7738	1.37045e-06		Vitvi05g00286		Universal stress protein (USP) family protein	-3.73758	1.90021e-08		Vitvi19g00654		Serine acetyltransferase 3	1.47549	4.68369e-18		Vitvi10g00754		Minichromosome maintenance protein 3	-1.27586	1.18528e-13
Vitvi18g02519		No hit	1.33234	1.4218e-06		Vitvi05g00644			-2.35948	1.90132e-08		Vitvi01g00850		Metalloendoproteinase 1 precursor	1.40488	4.75496e-18		Vitvi14g02637			-1.11277	1.20668e-13
Vitvi18g00203		Wall-associated receptor kinase 5	4.0568	1.42668e-06		Vitvi07g00918		Protein kinase	-2.80272	1.98551e-08		Vitvi15g00789		Gibberellin receptor GID1L3	1.19748	4.76992e-18		Vitvi08g00132		Acetylglucosaminyltransferase	-1.14845	1.2312e-13
Vitvi07g01784	AO4	Ascorbate oxidase	1.98652	1.43444e-06		Vitvi13g00451	HSP20-32	Heat shock protein 17.6 kDa class I	-1.29821	1.99464e-08		Vitvi08g01664		Pyruvate kinase	1.25577	4.82727e-18		Vitvi11g01115		Cd2+-exporting ATPase HMA2 (Heavy metal ATPase 2)	-2.11163	1.25658e-13
Vitvi18g00202			3.29619	1.48499e-06		Vitvi07g01980		Oxysterol binding protein	-1.13843	2.20738e-08		Vitvi07g00824		Pantoate--beta-alanine ligase	1.35066	4.90814e-18		Vitvi05g00828		Receptor-like protein kinase	-1.23184	1.29717e-13
Vitvi18g02953	LAC25	Laccase	3.07546	1.56774e-06		Vitvi13g02417		Early-responsive to dehydration	-5.07049	2.2108e-08		Vitvi18g00886	AOS5	Allene oxide synthase	1.19834	5.32369e-18		Vitvi10g00400		BFN1 (bifunctional nuclease I)	-1.02868	1.31703e-13
Vitvi14g03037		Metalloendoproteinase 1 precursor	1.15432	1.65189e-06		Vitvi02g00096		unknown	-2.18792	2.26944e-08		Vitvi13g00332		Lectin protein kinase	1.68852	5.46716e-18		Vitvi18g02541	FLS1	Flavonol synthase	-1.86981	1.34781e-13
Vitvi03g00882		Wall-associated receptor kinase-like 10	1.91445	1.66374e-06		Vitvi10g00229		Unknown protein	-1.35254	2.38791e-08		Vitvi16g01334	COMT2	Caffeic acid O-methyltransferase	1.10481	5.57891e-18		Vitvi11g00034	PME43	Pectinesterase PPME1	-1.0449	1.39092e-13
Vitvi19g01931		S-receptor protein kinase	1.4484	1.6665e-06		Vitvi16g01913	AM2	MATE efflux family protein	-1.01142	2.39844e-08		Vitvi10g01596	STS2	Stilbene synthase [Vitis vinifera]	1.52784	5.57891e-18		Vitvi16g00875		Alpha-L-fucosidase	-1.57467	1.42601e-13
Vitvi02g01323	DIR3	Pinoresinol forming dirigent protein	1.4041	1.68023e-06		Vitvi01g01569			-3.40409	2.4405e-08		Vitvi04g01221		PQ-loop repeat protein	1.21091	6.5272e-18		Vitvi03g00191		Mechanosensitive ion channel	-1.31969	1.45313e-13
Vitvi16g01994		Receptor kinase homolog LRK10	1.18525	1.69965e-06		Vitvi05g00377	ERD6-Like4	Sugar transporter ERD6-like 16	-1.61569	2.64705e-08		Vitvi03g00630	ZFP14	Salt tolerance zinc finger	1.7188	6.66189e-18		Vitvi01g01761		Receptor protein kinase	-1.31143	1.50717e-13
Vitvi08g01974		no hit	1.0584	1.74154e-06		Vitvi07g01681		No hit	-2.36612	2.76143e-08		Vitvi03g01833	WBC12	ABC transporter G member 7	1.16628	6.67643e-18		Vitvi14g01132		Protease inhibitor/seed storage/lipid transfer protein (LTP)	-1.78329	1.53546e-13
Vitvi04g01626		S-receptor kinase	1.00475	2.0496e-06		Vitvi15g01057		MATE efflux family protein	-3.78605	3.21815e-08		Vitvi06g01075		APK2A (protein kinase 2A)	2.55119	6.67643e-18		Vitvi05g00549		Calmodulin-binding region IQD19	-1.00868	1.64273e-13
Vitvi03g01207		N-6 Adenine-specific DNA methylase	3.78078	2.21912e-06		Vitvi17g00321		Kinesin motor protein-related	-1.37649	3.44394e-08		Vitvi10g00053		Transcription factor jumonji (jmjC) domain-containing protein	2.09061	6.67643e-18		Vitvi01g00457		Invertase/pectin methylesterase inhibitor	-1.44192	1.68314e-13
Vitvi10g01722		Receptor kinase RK20-1	4.07746	2.309e-06		Vitvi08g02364		No hit	-4.4991	3.48117e-08		Vitvi02g01701	TPPC	Trehalose-6-phosphate phosphatase	1.31858	6.67643e-18		Vitvi11g00706			-1.61938	1.68426e-13
Vitvi11g01408		No hit	1.48085	2.33043e-06		Vitvi03g00428			-2.5696	3.57961e-08		Vitvi10g01023		Reticuline oxidase precursor	3.24306	6.72979e-18		Vitvi13g01379		Steroid sulfotransferase	-1.21432	1.91439e-13
Vitvi14g02913		no hit	2.4169	2.37719e-06		Vitvi15g01552		unknown	-2.13685	3.58024e-08		Vitvi17g01422		Wall-associated kinase	1.8015	6.75037e-18		Vitvi13g00293		Unknown	-1.01371	2.01314e-13
Vitvi16g00060	PAL11	Phenylalanin ammonia-lyase [Vitis vinifera]	3.54248	2.3851e-06		Vitvi08g01761		Protein kinase 1	-2.67474	3.66622e-08		Vitvi08g00916		VQ motif-containing protein	1.19981	7.19482e-18		Vitvi11g00144			-1.16902	2.09314e-13
Vitvi17g01186		S-receptor protein kinase	1.6559	2.44355e-06		Vitvi16g00665		SRG1 (senescence-related gene 1) oxidoreductase	-3.20848	3.66645e-08		Vitvi14g00920		GTPase activating protein	1.9588	7.35446e-18		Vitvi06g01144		Plastocyanin domain-containing protein	-1.35353	2.17528e-13
Vitvi10g01023		Reticuline oxidase precursor	1.38577	2.48121e-06		Vitvi01g00101		Zinc transporter ZIP5	-1.33135	3.68239e-08		Vitvi07g01602	ZFP50	C2H2 zinc finger protein AZF1	2.79768	7.51914e-18		Vitvi07g01350		unknown	-1.06465	2.4786e-13
Vitvi18g03024	LAC50	Laccase	3.26155	2.60923e-06		Vitvi09g01141		Cyclic nucleotide gated channel 5	-1.24278	3.72696e-08		Vitvi10g01790		Unknown protein	2.44696	7.82581e-18		Vitvi02g01356		Zinc finger (C3HC4-type ring finger)	-1.14238	2.51103e-13
Vitvi06g00713		UDP-glucuronosyl/UDP-glucosyltransferase	1.22242	2.63204e-06		Vitvi16g01231		Unknown protein	-4.15301	3.76951e-08		Vitvi18g01057		No hit	1.22986	7.84835e-18		Vitvi02g00120		Primase polypeptide 1	-1.41184	2.77756e-13
Vitvi14g01967		unknown	1.11563	2.66537e-06		Vitvi14g02990		Unknown protein	-1.36777	3.93395e-08		Vitvi04g00133	WRKY06	WRKY DNA-binding protein 50	3.02709	7.90572e-18		Vitvi11g01303	DXS2	1-deoxy-D-xylulose-5-phosphate synthase	-1.10218	2.86049e-13
Vitvi14g02543		Germin	1.65375	2.68205e-06		Vitvi17g00069	SWEET12	Nodulin MtN3 family	-2.7452	3.97674e-08		Vitvi07g02885		RPM1-interacting protein 4	1.59521	8.00369e-18		Vitvi07g01308	SKS5	Monocopper oxidase SKS17 (SKU5 Similar 17)	-1.24751	2.91724e-13
Vitvi12g01596	PrxIII18c	Peroxidase	1.22674	2.76451e-06		Vitvi08g01485		Cucumisin precursor	-5.3682	4.02257e-08		Vitvi03g00752		Pathogenesis-related protein 1 precursor (PRP 1)	2.06333	8.0665e-18		Vitvi14g02445		no hit	-1.08263	2.98422e-13
Vitvi04g01216		Lys Motif-Type Receptor-Like Kinase LYK4	1.01516	2.77244e-06		Vitvi15g01543	NAC52	NAC transcription factor-like 9 NTL9	-1.74057	4.51378e-08		Vitvi10g01743		F-box domain containing protein	1.53228	8.5015e-18		Vitvi07g00127	TPS67	Ent-kaurene synthase A, chloroplast precursor	-1.91184	3.02493e-13
Vitvi05g01270		UDP-glucoronosyl/UDP-glucosyl transferase UGT75C1	1.01584	2.82231e-06		Vitvi16g00964		Dehydration-responsive protein	-1.49883	4.60918e-08		Vitvi06g00666		Asparagine synthetase	1.32005	8.54958e-18		Vitvi08g01561		PAB7 (poly(A) binding protein 7)	-1.04026	3.14157e-13
Vitvi08g00973		Short-chain type alcohol dehydrogenase	2.12478	3.00672e-06		Vitvi09g00311		GATA transcription factor 11	-1.30204	5.16951e-08		Vitvi07g02067	ERF1L2	Transcription factor TSRF1	2.02385	8.67122e-18		Vitvi05g00082	ZFP24	Zinc finger (C2H2 type) protein (ZFP6)	-1.69491	3.14356e-13
Vitvi17g00392		Wall-associated kinase 2 (WAK2)	1.37024	3.00672e-06		Vitvi05g00753		Chromosome condensation regulator protein	-3.93948	5.19366e-08		Vitvi08g00836		Armadillo/beta-catenin repeat / U-box domain-containing protein	1.40401	8.67122e-18		Vitvi07g00905		Phototropic-responsive NPH3	-1.5463	3.17167e-13
Vitvi01g01537		B12D	1.93941	3.21338e-06		Vitvi12g00762		Unknown protein	-1.79904	5.26292e-08		Vitvi11g01045	C4H3	Cinnamate 4-hydroxylase	3.38598	8.67122e-18		Vitvi11g01650		Metallothionein	-1.37318	3.19378e-13
Vitvi16g01456	STS8	VviSTS8	3.62581	3.28999e-06		Vitvi11g01182		Leucine-rich repeat	-2.77458	5.69038e-08		Vitvi00g01146		Subtilisin-like proteinase AIR3	3.37001	8.7444e-18		Vitvi02g00211		Plastocyanin domain-containing protein	-1.64104	3.22497e-13
Vitvi14g02534		Germin-like protein 3 [Vitis vinifera]	3.78828	3.54201e-06		Vitvi13g02605	TPS49	Pinene synthase	-3.10076	6.41556e-08		Vitvi17g01490		SNAP25ous protein SNAP30	1.10477	8.81393e-18		Vitvi11g00353		Sec7 domain-containing protein	-1.33232	3.35079e-13
Vitvi12g02563		Peroxidase	2.48934	3.6413e-06		Vitvi08g00931		Phosphatidylinositol 4-kinase type-II	-1.42748	6.58778e-08		Vitvi07g01791	AO5	Ascorbate oxidase	3.35513	8.9245e-18		Vitvi15g00912	HB54	Homeobox-leucine zipper protein HB-7	-1.15975	3.35256e-13
Vitvi14g00511		Ankyrin repeat	3.70827	3.6661e-06		Vitvi18g02541	FLS1	Flavonol synthase	-1.53493	6.95944e-08		Vitvi14g03027		Unknown protein	2.01132	8.99888e-18		Vitvi01g00617	CYP71AS7v1	CYP71B10	-1.62722	3.39433e-13
Vitvi09g01512			1.20051	3.81569e-06		Vitvi09g00188	LBDIi6		-4.01314	7.49321e-08		Vitvi09g01513		Germin-like protein	1.68539	9.00167e-18		Vitvi01g01970		No hit	-1.43733	3.41527e-13
Vitvi18g02273	TPS11	(-)-germacrene D synthase	4.01299	4.37608e-06		Vitvi11g01447			-3.44275	8.14481e-08		Vitvi18g02589		Plastid-targeted protein 2	1.62881	9.00167e-18		Vitvi18g00952		Deoxyuridine 5'-triphosphate nucleotidohydrolase	-1.37702	3.57746e-13
Vitvi05g01581		Chitinase, class IV [Vitis vinifera]	2.80273	4.59687e-06		Vitvi14g00257		Seed maturation protein PM34	-4.99089	8.49085e-08		Vitvi05g02240		No hit	4.27901	9.02843e-18		Vitvi03g01073		RAB GDP dissociation inhibitor 2 ATGDI2	-1.86703	3.65156e-13
Vitvi12g01598	PrxIII18a	Peroxidase	1.8315	4.84392e-06		Vitvi12g00560		formin homology 2 domain-containing protein 5	-2.59618	8.50799e-08		Vitvi05g00113		RKF2 (receptor-like serine/threonine kinase 2)	2.65666	9.17282e-18		Vitvi12g01968		ferredoxin, chloroplast (PETF)	-1.0825	3.72949e-13
Vitvi16g02104		Receptor kinase homolog LRK10	1.3031	4.85849e-06		Vitvi14g01865	REST	ABC transporter B member 11	-1.09268	8.57691e-08		Vitvi04g02275		Aspartyl protease	2.54638	9.17282e-18		Vitvi12g00342	EXPB2	Beta-expansin (EXPB3)	-1.50757	3.75632e-13
Vitvi05g01963		Glutathione S-transferase 25 GSTU7	1.22489	5.0716e-06		Vitvi11g01339	F3H6	ferulate 5-hydroxylase	-1.28324	8.97723e-08		Vitvi05g01270		UDP-glucoronosyl/UDP-glucosyl transferase UGT75C1	2.81954	9.50052e-18		Vitvi11g01407		Unknown	-1.00556	3.89714e-13
Vitvi05g01883		S-receptor kinase	1.00089	5.29054e-06		Vitvi14g01763		Carbonic anhydrase, chloroplast precursor	-1.15771	9.11502e-08		Vitvi12g02493		No hit	3.2035	9.52331e-18		Vitvi16g00811		Receptor serine/threonine kinase PR5K	-2.12482	3.96573e-13
Vitvi06g00379		Embryo-specific protein	1.02798	6.29197e-06		Vitvi04g00741		DTDP-D-glucose 4,6-dehydratase	-3.64624	9.12862e-08		Vitvi05g00484		S-receptor kinase	3.79826	9.52506e-18		Vitvi14g01247	MYB91B	Myb domain protein 91	-1.21764	4.0143e-13
Vitvi05g01959		Glutathione S-transferase 19 GSTU1	2.10334	6.55961e-06		Vitvi18g01072	CYP71AT9	Cytochrome P450, family 83, subfamily B, polypeptide 1	-2.43069	9.12971e-08		Vitvi12g02039		Serine protease inhibitor, serine-type	3.39005	9.54164e-18		Vitvi12g00641		NDB3 (alternative NAD(P)H dehydrogenase 32)	-1.75392	4.02905e-13
Vitvi15g00017		R protein MLA10	1.12364	6.77568e-06		Vitvi12g01997		Phytochelatin synthetase	-4.75781	9.4687e-08		Vitvi08g01752	HB32	Homeobox-leucine zipper protein 14	2.31238	9.62803e-18		Vitvi17g00098	TM8a	MADS-box protein AGL20	-1.39272	4.43173e-13
Vitvi13g01074		Heat shock protein-related	1.26486	6.80402e-06		Vitvi09g01840		Carnitine/acylcarnitine translocase	-4.89684	9.61601e-08		Vitvi08g01103		Ankyrin repeat	1.05244	1.01891e-17		Vitvi07g02455			-1.50664	4.62458e-13
Vitvi01g00321		Receptor serine/threonine kinase PR5K	1.42149	7.75355e-06		Vitvi04g01237	UGT-like1	Anthocyanidin 3-O-glucosyltransferase	-3.16599	9.91075e-08		Vitvi16g01476	STS38	No hit	5.36131	1.02761e-17		Vitvi08g01637	F3'5'H12	Flavonoid 3',5'-hydroxylase	-1.38545	4.95643e-13
Vitvi14g01975		Calcium-binding EF hand	1.25114	8.11743e-06		Vitvi05g00102		Outer envelope protein 16	-2.96599	9.92871e-08		Vitvi03g00524	CCoAOMT1	Caffeoyl-CoA O-methyltransferase	1.418	1.06255e-17		Vitvi16g01406		Calmodulin-binding region IQD21	-1.65249	5.06792e-13
Vitvi06g01889	CYP75A37P	No hit	2.48481	8.42163e-06		Vitvi05g00647		No hit	-2.1158	1.08693e-07		Vitvi02g01483		Inositol polyphosphate 5-phosphatase II	1.12472	1.07138e-17		Vitvi14g03089		No hit	-1.16966	5.09561e-13
Vitvi19g01936		Serine/threonine-protein kinase receptor ARK3	2.29975	8.51627e-06		Vitvi19g01729		Zinc transporter ZIP5	-1.24936	1.11241e-07		Vitvi16g01500	CYP89A48	CYP89A2	1.76208	1.07832e-17		Vitvi06g01475		Esterase/lipase/thioesterase family protein	-1.04367	5.37566e-13
Vitvi14g03057		Leucine-rich repeat protein kinase	1.69613	8.82054e-06		Vitvi10g01945		Basic helix-loop-helix (bHLH) family	-4.97628	1.13903e-07		Vitvi17g00936		Nitrate transporter3.1	1.78835	1.08087e-17		Vitvi08g01117		Aluminum sensitive 3	-1.406	5.45419e-13
Vitvi14g01166			3.68141	9.72351e-06		Vitvi01g01899		No hit	-4.24919	1.14403e-07		Vitvi04g00352	RD22i	RD22	1.29379	1.08102e-17		Vitvi06g00525		Tropinone reductase	-1.55694	5.49714e-13
Vitvi01g02210	PrxIII01a	Anionic peroxidase	4.01054	1.00455e-05		Vitvi05g00531			-3.58294	1.1462e-07		Vitvi07g02478		Ankyrin repeat protein	2.09517	1.0855e-17		Vitvi07g01889		Protein phosphatase 2C DBP	-1.05317	5.66918e-13
Vitvi18g03161		12-oxophytodienoate reductase 2	1.66182	1.17263e-05		Vitvi05g00852		Universal stress protein (USP) family protein	-1.86856	1.16799e-07		Vitvi18g00129		LYS/HIS transporter 7 LHT7	4.12935	1.10407e-17		Vitvi11g00368		HCF101 (high-chlorophyll-fluorescence 101)	-1.05743	5.76893e-13
Vitvi16g01146		Unknown	1.36015	1.19258e-05		Vitvi07g02274		RIC1 (ROP-interactive crib motif-containing protein 1)	-3.22505	1.22602e-07		Vitvi02g00533		L-lactate dehydrogenase A	1.50474	1.10514e-17		Vitvi14g02474		Nicotianamine synthase	-1.5227	5.81062e-13
Vitvi18g00214		Calcium-binding protein CML	4.15631	1.19442e-05		Vitvi08g01445		Unknown	-2.35827	1.22602e-07		Vitvi16g00997	STS37	Resveratrol synthase (RS1)	4.21253	1.19024e-17		Vitvi18g01691		GASA like	-1.44501	5.94754e-13
Vitvi14g02430	MYB189	Myb domain protein 20	1.13328	1.20365e-05		Vitvi06g00242	WBC20	ABC transporter G member 1	-1.96957	1.24271e-07		Vitvi19g01801		RKF1 (receptor-like kinase in flowers 1)	1.87253	1.23976e-17		Vitvi01g01982		Bet v I allergen	-1.83952	6.26382e-13
Vitvi08g01262		DC1 domain-containing protein	2.36576	1.3354e-05		Vitvi09g00065		Receptor-like protein kinase 3	-3.76947	1.24732e-07		Vitvi14g01246	AOC2	Allene oxide cyclase	1.26015	1.24707e-17		Vitvi05g00688		SWI/SNF matrix-associated regulator of chromatin sbfamily A mber 3 3	-1.31292	6.38402e-13
Vitvi05g00066	PR10-s2	Mal d 1 allergen	1.44094	1.35085e-05		Vitvi05g01856			-2.51523	1.27695e-07		Vitvi12g00185	PPC1	Phosphoenolpyruvate carboxylase.	1.07811	1.26977e-17		Vitvi12g00686		Glucan endo-1,3-beta-glucosidase 3 precursor	-1.53975	6.56458e-13
Vitvi10g01599	STS6	Stilbene synthase [Vitis pseudoreticulata]	3.40385	1.3933e-05		Vitvi13g02024	HSP20-31	Heat shock protein 17.6 kDa class I	-1.3299	1.43562e-07		Vitvi02g01299		CRK10 (cysteine-rich RLK10)	3.64334	1.27321e-17		Vitvi16g00864		Exostosin family protein	-1.11929	7.44142e-13
Vitvi07g02677	MCO-Like9	Ascorbate oxidase	3.81109	1.42226e-05		Vitvi07g01334		Cation/hydrogen exchanger 28 (CHX28)	-4.21468	1.46794e-07		Vitvi03g00238		Protein kinase APK1B	1.9947	1.27321e-17		Vitvi17g00560		Calmodulin binding IQD31 (IQ-domain 31)	-1.02929	7.70303e-13
Vitvi10g01726		Cysteine-rich receptor-like protein kinase 15 RLK15	1.63187	1.51083e-05		Vitvi02g00719		unknown	-1.00481	1.48646e-07		Vitvi09g00383		Calmodulin-binding protein	2.68811	1.27321e-17		Vitvi04g00535		Homogentisate geranylgeranyl transferase [Vitis vinifera]	-1.54878	7.8106e-13
Vitvi03g00444		Nodulin 1A, Senescence-associated	3.3052	1.92483e-05		Vitvi16g00303		No hit	-3.3507	1.52033e-07		Vitvi13g02053		Unknown	2.46322	1.30931e-17		Vitvi16g00732		Invertase/pectin methylesterase inhibitor	-2.6364	7.96309e-13
Vitvi04g00024		Clavata1 receptor kinase (CLV1)	1.07834	1.92641e-05		Vitvi02g01356		Zinc finger (C3HC4-type ring finger)	-1.09257	1.53203e-07		Vitvi01g00483		Nudix hydrolase 18	1.51991	1.32173e-17		Vitvi08g00233		Alpha-L-arabinosidase	-1.25246	8.26261e-13
Vitvi01g01953		Receptor serine/threonine kinase PR5K-l	1.74971	2.05552e-05		Vitvi17g00783		Cyclic nucleotide-gated ion channel 18	-1.88512	1.56083e-07		Vitvi13g00071	PP2C56	Avr9/Cf-9 rapidly elicited protein 284	2.45825	1.32387e-17		Vitvi18g00944		no hit	-1.59738	8.68779e-13
Vitvi18g03250	CYP714G6	CYP714A1	1.30373	2.102e-05		Vitvi19g00098		Morphogenesis of root hair 1 MRH1	-1.68167	1.60311e-07		Vitvi17g01382		Glutathione S-transferase 25 GSTU7	1.51515	1.33537e-17		Vitvi01g00218		RIC7 (ROP-interactive crib motif-containing protein 7)	-1.42883	8.73522e-13
Vitvi15g00183		Receptor kinase CHRK1	3.79701	2.19305e-05		Vitvi13g00499		Auxin-independent growth promoter	-3.61182	1.62085e-07		Vitvi14g01281		Tryptophan synthase beta chain 2	1.97084	1.33568e-17		Vitvi06g00323		Cupin family protein	-2.15094	9.40659e-13
Vitvi03g00395	AOS2	AOS (allene oxide synthase)	1.10123	2.29109e-05		Vitvi04g01263	PMT3	Polyol transporter 6 (PLT6)	-2.92237	1.65353e-07		Vitvi08g01194	PP2C15	Protein phosphatase 2C POLTERGEIST-like 4	2.36314	1.33859e-17		Vitvi16g01176		Disease resistance	-1.48409	9.75656e-13
Vitvi18g02942	LAC34	Laccase	3.26594	2.40079e-05		Vitvi02g00500		Invertase/pectin methylesterase inhibitor	-1.24653	1.68328e-07		Vitvi06g01949	PDR21	ABC transporter G member 22	2.52753	1.36798e-17		Vitvi17g00445		DNA Polymerase epsilon, subunit B	-1.50352	1.07445e-12
Vitvi01g02000		S-adenosyl-L-methionine:salicylic acid carboxyl methyltransferase	1.09416	2.40562e-05		Vitvi01g00498		Dynamin-like protein 2b	-3.09871	1.69879e-07		Vitvi14g01061		2-hydroxyacyl-CoA lyase 1	1.0214	1.38879e-17		Vitvi01g01578		ATP binding protein	-1.60959	1.07778e-12
Vitvi16g01046	CYP715A6	CYP715A1	2.49552	2.43707e-05		Vitvi15g00905		Phototropic-responsive NPH3	-4.76627	1.72668e-07		Vitvi10g01617		Stigma-specific Stig1	3.04558	1.43962e-17		Vitvi04g00508		Sucrose-phosphate synthase	-1.11757	1.07778e-12
Vitvi04g01941		Aspartyl protease	1.86207	2.5522e-05		Vitvi12g00498		Syntaxin 1B/2/3/4	-3.32846	1.74301e-07		Vitvi07g02830		No hit	1.4263	1.43962e-17		Vitvi17g00710		3-phosphoserine phosphatase, chloroplast precursor	-1.01892	1.07829e-12
Vitvi01g02096		Unknown	1.25541	2.60201e-05		Vitvi04g00535		Homogentisate geranylgeranyl transferase [Vitis vinifera]	-3.98872	1.76435e-07		Vitvi05g00715	ERF1L1	Ethylene response factor ERF1	2.25997	1.5429e-17		Vitvi18g01517	SK5	Shikimate kinase	-1.14844	1.07932e-12
Vitvi02g00648		Purine permease 10 PUP10	1.30414	2.77403e-05		Vitvi01g00822		N-hydroxythioamide S-beta-glucosyltransferase	-2.10167	1.79981e-07		Vitvi02g01615		Nitrilase 4 (NIT4)	3.57803	1.60873e-17		Vitvi14g02464		unknown	-1.36041	1.21404e-12
Vitvi07g02619		unknown	2.23455	2.85847e-05		Vitvi05g00064		Copper-binding family protein	-1.04099	1.82999e-07		Vitvi19g00255		Stem-specific protein TSJT1	1.11467	1.63239e-17		Vitvi03g00455		RNA recognition motif (RRM)-containing protein	-1.14224	1.22832e-12
Vitvi13g02551		S-receptor kinase	1.70488	2.93473e-05		Vitvi14g01628		Nitrate-responsive NOI protein	-3.16437	1.83362e-07		Vitvi15g00017		R protein MLA10	2.14733	1.68072e-17		Vitvi19g01352		S-2-hydroxy-acid oxidase, peroxisomal	-1.05877	1.22832e-12
Vitvi02g00963		Nitrilase 4 (NIT4)	2.19187	3.05521e-05		Vitvi03g01783		no hit	-2.74094	1.95728e-07		Vitvi14g02027		Membrane-anchored ubiquitin-fold protein 2	1.51671	1.70996e-17		Vitvi15g01372		No hit	-1.2231	1.23042e-12
Vitvi01g01921		Myb-related protein 3R-1 (Plant c-MYB-like protein 1) MYB3R1	1.83883	3.07257e-05		Vitvi04g02178			-4.52431	2.01441e-07		Vitvi09g00462	PDR10	ABC transporter g family pleiotropic drug resistance 12 PDR12	1.43358	1.72637e-17		Vitvi12g00427	Ppi-PFK	Pyrophosphate-dependent phosphofructokinase beta subunit	-1.23121	1.24317e-12
Vitvi06g01763		UDP-glucoronosyl and UDP-glucosyl transferase	2.52078	3.29139e-05		Vitvi02g00671		AL-activated malate transporter 1	-2.89376	2.03056e-07		Vitvi09g00012		Avr9/Cf-9 rapidly elicited protein 132	1.75737	1.75189e-17		Vitvi15g01171		LIM domain containing protein	-1.01025	1.2512e-12
Vitvi18g01675		Leucine-rich repeat protein kinase	1.53839	3.47672e-05		Vitvi16g00779		IRE (incomplete root hair elongation)	-1.65237	2.06006e-07		Vitvi17g00938		Quinolinate synthase	1.17026	1.78039e-17		Vitvi17g00018		SEC14 cytosolic factor	-1.21312	1.26218e-12
Vitvi17g00788		UDP-glucoronosyl and UDP-glucosyl transferase	1.93192	3.88303e-05		Vitvi11g01303	DXS2	1-deoxy-D-xylulose-5-phosphate synthase	-1.21031	2.20505e-07		Vitvi03g00372		E3 ubiquitin-protein ligase RNF5	1.41758	1.80229e-17		Vitvi12g00349		Calmodulin-binding region IQD33	-1.34707	1.44784e-12
Vitvi18g03025	LAC51	Laccase	2.14144	3.88957e-05		Vitvi12g00117		PMR5 (powdery mildew resistant 5)	-1.15476	2.22776e-07		Vitvi02g00393		Osmotin	1.23005	1.80967e-17		Vitvi01g00638		Unknown protein	-1.21957	1.46425e-12
Vitvi17g01423		Wall-associated kinase 1 (WAK1)	1.22582	4.22876e-05		Vitvi11g00326		Unknown protein	-1.6248	2.38127e-07		Vitvi18g00250	NAC08	NAC domain containing protein 2	1.45663	1.88147e-17		Vitvi06g00737		Cation/hydrogen exchanger (CHX15)	-1.01439	1.53674e-12
Vitvi10g02322		S-locus lectin protein kinase	1.09696	4.41744e-05		Vitvi06g00438		Lactoylglutathione lyase	-4.5174	2.3923e-07		Vitvi18g00482		Purine permease 1 (PUP1)	1.67691	1.88147e-17		Vitvi15g01557			-1.36301	1.55539e-12
Vitvi16g00061	PAL12	Phenylalanin ammonia-lyase [Vitis vinifera]	3.25542	4.71714e-05		Vitvi16g01859			-4.46161	2.41086e-07		Vitvi19g01328	GST1	Glutathione S-transferase 25 GSTU25	5.99932	1.96209e-17		Vitvi13g02605	TPS49	Pinene synthase	-1.28369	1.55782e-12
Vitvi08g01205		C2 domain containing protein	2.45074	4.75096e-05		Vitvi12g02138	HSP20-21	Heat shock protein 18.2 kDa class II	-2.61036	2.49365e-07		Vitvi12g02562	PrxIII18d	Peroxidase	4.27438	2.02271e-17		Vitvi12g02375		No hit	-1.15008	1.58228e-12
Vitvi18g02695	pPLA-IIα1b	Patatin	1.33455	4.82046e-05		Vitvi00g02204			-4.55091	2.52999e-07		Vitvi01g00415		Serine carboxypeptidase-like 50 SCPL50 (	4.20746	2.04051e-17		Vitvi04g00464	HY5	BZIP protein HY5 (HY5)	-1.04831	1.62727e-12
Vitvi00g02256			1.10093	5.06251e-05		Vitvi18g01111		Armadillo/beta-catenin repeat family protein	-1.57827	2.6093e-07		Vitvi11g00394		IAA16	2.29374	2.06185e-17		Vitvi01g00230		DNA-binding protein, chloroplast nucleoid	-1.06313	1.70998e-12
Vitvi19g02374		Glutathione S-transferase 8 GSTU19	2.74168	5.15705e-05		Vitvi12g02110		Chloride channel protein (CLC-c)	-1.60654	2.91234e-07		Vitvi03g00712		Phytosulfokines PSK2	1.9091	2.34501e-17		Vitvi14g00301		Unknown protein	-1.11718	1.7693e-12
Vitvi18g00042		DNA-binding protein	1.30674	5.17345e-05		Vitvi18g00606		Early-responsive to dehydration	-1.01153	3.17133e-07		Vitvi06g01546		CCR4-NOT transcription complex subunit 7/8	1.23711	2.45821e-17		Vitvi10g00439	TPS131	Ent-kaurene synthase	-1.42468	1.77685e-12
Vitvi15g00362		Avr9/Cf-9 rapidly elicited protein	2.8461	5.23573e-05		Vitvi01g00239		HAK5 (High affinity K+ transporter 5)	-1.04766	3.20266e-07		Vitvi00g01397		FAD-dependent pyridine nucleotide-disulphide oxidoreductase	2.21795	2.54894e-17		Vitvi08g01139		Pseudo-response regulator 7 (APRR7)	-1.66972	2.01283e-12
Vitvi10g01406		Leucine-rich repeat receptor-like protein kinase 1	1.67401	5.37545e-05		Vitvi07g00250	SWEET11	Nodulin MtN3 family	-3.78905	3.33251e-07		Vitvi09g01017	PP2C76	Protein phosphatase 2C	1.27662	2.69114e-17		Vitvi01g00844	PrxIII14a	Peroxidase 65	-1.31478	2.03885e-12
Vitvi01g02300		C2 domain-containing protein	1.20498	5.65238e-05		Vitvi01g01541		Lysine histidine transporter 1	-3.67004	3.57038e-07		Vitvi11g00290	HT13	MSS1 (sugar transport protein 13)	1.41719	2.76158e-17		Vitvi18g02730		Unknown protein	-1.00211	2.06111e-12
Vitvi17g00347		Fw2.2 ORFX	1.00425	5.91643e-05		Vitvi13g01875	TPS122	Pinene synthase	-2.57348	3.57684e-07		Vitvi14g03121		Disease resistance family protein	1.9931	2.83467e-17		Vitvi16g01181		Timeless ATIM	-1.04696	2.2302e-12
Vitvi04g01935		Chloroplast nucleoid DNA binding protein	1.58945	5.93821e-05		Vitvi15g00843		Hydrolase, alpha/beta fold	-1.57253	3.69427e-07		Vitvi03g01592		Methylthioribose kinase	1.80268	2.87239e-17		Vitvi10g01548		Disease resistance protein	-1.44892	2.34492e-12
Vitvi07g01790	MCO-Like2	Ascorbate oxidase	2.78709	6.11012e-05		Vitvi08g02412		Cis-zeatin O-beta-D-glucosyltransferase	-1.15799	4.01635e-07		Vitvi05g00164	A/N-INV2	Beta-fructofuranosidase	1.00771	2.90228e-17		Vitvi01g00337		Zinc finger (C3HC4-type ring finger)	-1.13317	2.60925e-12
Vitvi19g01561	NAC32	NAC domain-containing protein 42	2.49491	6.14653e-05		Vitvi08g00901		Zinc finger (DHHC type)	-2.11531	4.05143e-07		Vitvi13g00716		Bark storage protein A precursor	1.76012	2.9245e-17		Vitvi14g01821	PrxIII16a	Peroxidase	-1.22121	2.99254e-12
Vitvi12g00253			1.84036	7.0616e-05		Vitvi17g00719		unknown	-2.44631	4.46321e-07		Vitvi19g01933		ARK3 (Arabidopsis Receptor Kinase 3)	4.26516	2.95881e-17		Vitvi09g01012		LRX2 (leucine-rich repeat/extensin 2)	-1.0368	3.04414e-12
Vitvi13g02427		Protease inhibitor/seed storage/lipid transfer protein (LTP)	1.26468	7.13097e-05		Vitvi03g00700		Isoflavone reductase	-1.57413	4.53929e-07		Vitvi12g02235		FAD-linked oxidoreductase 1	5.39025	3.05938e-17		Vitvi17g01414	CYP736A22	flavonoid 3-monooxygenase	-1.85395	3.1236e-12
Vitvi08g00747			2.58486	7.26807e-05		Vitvi10g00034		Tryptophan synthase, beta subunit	-2.1285	4.59531e-07		Vitvi17g01613		Alpha-amylase/subtilisin inhibitor	1.09175	3.12484e-17		Vitvi03g00553		Receptor protein kinase	-1.25515	3.25992e-12
Vitvi16g01237		Receptor kinase homolog LRK10	1.03027	7.28512e-05		Vitvi16g00849	UGT-like32	Anthocyanidin 3-O-glucosyltransferase	-1.47338	4.64609e-07		Vitvi01g01957		Phosphatidic acid phosphatase alpha	1.32559	3.25015e-17		Vitvi04g01275		DDM1 (decreased DNA methylation 1)	-1.05294	3.36578e-12
Vitvi18g02513		Wall-associated receptor kinase 5	1.13952	7.32013e-05		Vitvi02g01580			-4.47432	4.732e-07		Vitvi08g01452		Unknown protein	1.34136	3.26663e-17		Vitvi13g01307	TPS39	Pinene synthase	-1.2341	3.64332e-12
Vitvi06g00338	LBDIf13	Lateral organ boundaries protein 1	1.13524	7.6216e-05		Vitvi09g00908		Coniferyl alcohol acyltransferase	-3.97613	4.86523e-07		Vitvi02g00653	EXLB1	Expansin-like B1	2.10526	3.32398e-17		Vitvi14g01336		Pollen Ole e 1 allergen and extensin	-1.95593	3.67583e-12
Vitvi09g01655	CYP81B31	CYP81B2v1	3.01746	7.64976e-05		Vitvi18g02442	TPS02	Sesquiterpene synthase	-1.55805	5.15771e-07		Vitvi05g01300	UGT-like12	UDP-glucose:flavonoid 7-O-glucosyltransferase	2.95209	3.32398e-17		Vitvi18g02462	TPS81	(+)-delta-cadinene synthase	-1.15172	3.82286e-12
Vitvi18g01921			1.15974	7.87505e-05		Vitvi12g02697	ERD6-Like1	Sugar transporter ERD6-like 6	-4.39347	5.61237e-07		Vitvi19g02230	GA2ox3	Gibberellin 2-beta-dioxygenase 1	2.19119	3.32572e-17		Vitvi12g00280	SBP11	Squamosa promoter-binding protein 4 (SPL4)	-1.19789	3.89221e-12
Vitvi15g00844		BON2-associated protein (BAP2)	1.31449	8.01876e-05		Vitvi13g02088		Ozone-responsive stress protein	-4.43464	5.66692e-07		Vitvi07g02832		TIR-NBS-TIR type disease resistance protein	1.49502	3.36965e-17		Vitvi04g00223		Replicon protein A (ATRPA2/ROR1/RPA2)	-1.3851	4.51887e-12
Vitvi12g00694		Disease resistance protein	1.47669	8.27339e-05		Vitvi17g00173		Nudix hydrolase 17	-1.00194	5.9184e-07		Vitvi15g00844		BON2-associated protein (BAP2)	2.54672	3.39632e-17		Vitvi01g00723		Beta-1,3-glucanase	-1.50463	4.77979e-12
Vitvi09g00562	CYP81B34	CYP81B2v2	2.08257	8.27918e-05		Vitvi14g01966		Unknown protein	-3.32146	5.92544e-07		Vitvi14g01853		Leucine-rich repeat transmembrane protein kinase	1.06911	3.45228e-17		Vitvi08g00041		Unknown protein	-1.02121	5.10556e-12
Vitvi12g00272		Rooty/superroot1	3.62091	8.56937e-05		Vitvi09g01455		Strubbelig receptor family 5	-1.07098	6.01838e-07		Vitvi16g00895		fructokinase-2	1.32523	3.46128e-17		Vitvi17g00321		Kinesin motor protein-related	-1.0096	5.22076e-12
Vitvi10g02143		S-locus protein kinase	1.41196	9.45472e-05		Vitvi06g01768			-2.58961	6.51637e-07		Vitvi04g01216		Lys Motif-Type Receptor-Like Kinase LYK4	2.60691	3.49021e-17		Vitvi01g01687		Unknown protein	-1.46949	5.45785e-12
Vitvi16g02015		Ser/Thr receptor-like kinase1	1.58502	9.53639e-05		Vitvi08g00790		Cation/hydrogen exchanger (CHX15)	-3.84508	6.75859e-07		Vitvi14g01717	RAF1	Raffinose synthase	1.935	3.49021e-17		Vitvi01g00008	AP1	MADS-box APETALA 1	-1.00501	5.70501e-12
Vitvi01g01941		Map kinase substrate 1 MKS1	1.56428	9.55112e-05		Vitvi03g00040	CYP84A30	ferulate 5-hydroxylase	-1.95579	6.77351e-07		Vitvi14g02952		Mitochondrial phosphate transporter	2.67511	3.4917e-17		Vitvi14g01926		Basic helix-loop-helix (bHLH) family	-2.05947	5.88508e-12
Vitvi02g01690		flavin-containing monooxygenase family protein / FMO family protein	1.81443	9.57169e-05		Vitvi13g02493		Polygalacturonase GH28	-1.4919	6.8205e-07		Vitvi17g00905		Receptor lectin kinase	1.65638	3.4917e-17		Vitvi16g01384		DOF affecting germination 1	-1.00953	5.92973e-12
Vitvi00g01397		FAD-dependent pyridine nucleotide-disulphide oxidoreductase	1.11101	0.000102909		Vitvi13g02496		Polygalacturonase GH28	-4.34024	7.45552e-07		Vitvi01g01803		Respiratory burst oxidase protein D (RBOHD)	1.4802	3.5105e-17		Vitvi00g02204			-2.48964	5.9652e-12
Vitvi18g02727		Unknown protein	1.31292	0.000103525		Vitvi15g00874		Quercetin 3-O-methyltransferase 1	-1.05948	7.57406e-07		Vitvi14g01727		Cysteine-rich receptor-like protein kinase 42	1.65946	3.52833e-17		Vitvi15g01107		ANTR2 (anion transporter 2)	-1.02527	6.21191e-12
Vitvi16g02033		Receptor kinase LRK10	1.62167	0.00010376		Vitvi17g00412		TET8 (tetraspanin8)	-2.99646	7.63006e-07		Vitvi13g01907		no hit	2.46315	3.61446e-17		Vitvi09g00452	GA3ox3	Gibberellin 3beta-hydroxylase3	-1.05056	6.26622e-12
Vitvi14g03044		AAA-type ATPase	1.86181	0.000104077		Vitvi16g01022		B57	-3.43945	7.85427e-07		Vitvi19g00759		Amino acid permease 7	1.18438	3.70395e-17		Vitvi10g01876		Beta-amyrin synthase	-2.5679	6.45054e-12
Vitvi06g00008		S-adenosyl-L-methionine:salicylic acid carboxyl methyltransferase	1.29929	0.000108407		Vitvi04g00384		ADP-ribosylation factor GTPase activating protein	-1.18385	8.42465e-07		Vitvi08g00801		Secoisolariciresinol dehydrogenase	3.97473	3.71893e-17		Vitvi08g01617		Xyloglucan endotransglucosylase/hydrolase 32	-2.24992	6.50368e-12
Vitvi10g01598	STS4	Stilbene synthase [Vitis pseudoreticulata]	2.55982	0.000109826		Vitvi03g00406		CYP82C1p	-2.22933	8.65339e-07		Vitvi10g01787		Glutamate receptor protein	1.96941	3.79415e-17		Vitvi05g00102		Outer envelope protein 16	-1.54401	6.51979e-12
Vitvi19g02272	NAC31	NAC domain-containing protein 42	2.41672	0.000114454		Vitvi08g00886		Copper-binding family protein	-1.74668	8.90484e-07		Vitvi07g00684		Unknown protein	1.23705	3.95609e-17		Vitvi18g01130		Ferredoxin:nadp+ Oxidoreductase PETH	-1.17641	6.56998e-12
Vitvi02g01414		No hit	1.09664	0.000115573		Vitvi01g02221		Lysine histidine transporter 1	-4.29873	1.03396e-06		Vitvi14g01605		Glucose-6-phosphate 1-dehydrogenase, cytoplasmic isoform	1.00038	4.01691e-17		Vitvi14g01707	LBDIc2	Ramosa 2	-1.46353	6.8067e-12
Vitvi18g01567		Alliin lyase	1.93969	0.00011785		Vitvi16g00631			-1.72804	1.09129e-06		Vitvi05g00475		Haloacid dehalogenase hydrolase	1.36237	4.18703e-17		Vitvi14g00153		Invertase/pectin methylesterase inhibitor	-1.10457	6.89442e-12
Vitvi18g02142		12-oxophytodienoate reductase 1	2.40518	0.000119019		Vitvi01g01514		Vinorine synthase	-4.31532	1.13945e-06		Vitvi07g01694	WRKY21	WRKY DNA-binding protein 15	1.25635	4.18703e-17		Vitvi10g00082	SKS6	Monocopper oxidase SKS4 (SKU5 Similar 4)	-1.08477	6.91446e-12
Vitvi07g00338			2.34263	0.000119983		Vitvi09g00907		C2-HC type zinc finger protein C.e-MyT1	-3.33348	1.15489e-06		Vitvi14g03128		HcrVf1 protein	1.83869	4.20772e-17		Vitvi13g00145		Myosin heavy chain	-1.60267	6.94158e-12
Vitvi14g03042		AAA-type ATPase family protein	1.82058	0.000121734		Vitvi07g00606		SEC14 cytosolic factor	-2.43535	1.18333e-06		Vitvi10g02048		R protein disease resistance protein	2.87106	4.29674e-17		Vitvi11g00622		Transducin family protein / WD-40 repeat	-1.36352	6.94583e-12
Vitvi15g00547		Uclacyanin 3	1.15764	0.000122447		Vitvi13g00368		RAB GTPase RABA2B	-1.36351	1.22304e-06		Vitvi01g02001		S-adenosyl-L-methionine:carboxyl methyltransferase	3.34792	4.39328e-17		Vitvi10g01549		High mobility group B 6	-1.18623	7.02944e-12
Vitvi01g01520			1.00527	0.000125487		Vitvi06g01078	A/N-INV3	Invertase, neutral/alkaline	-4.22205	1.28624e-06		Vitvi08g01264		DC1 domain-containing protein	4.06118	4.39328e-17		Vitvi06g00928		Aluminium-tolerance ALMT1	-2.48673	7.06175e-12
Vitvi10g02023		Leucine Rich Repeat receptor-like kinase	2.4631	0.000141049		Vitvi18g03069		V-type H+-transporting ATPase subunit G	-4.17847	1.33565e-06		Vitvi18g00353		Aspartate aminotransferase	1.60771	4.39803e-17		Vitvi13g01340		Transcription factor	-1.15018	7.0653e-12
Vitvi08g01744		Lectin protein kinase	1.12574	0.000142312		Vitvi03g01755		unknown	-2.53006	1.39211e-06		Vitvi05g00670		Proteinase inhibitor 1 PPI3B2	1.3877	4.50608e-17		Vitvi01g01555		Lysine histidine transporter 2	-1.48684	7.19786e-12
Vitvi01g02132		Glutathione S-transferase 10 GSTU10	1.40782	0.000153612		Vitvi07g01286		WD40	-1.46816	1.42579e-06		Vitvi00g02300		CRK10 (cysteine-rich RLK10)	4.87016	4.60116e-17		Vitvi03g01783		no hit	-1.6621	7.54372e-12
Vitvi08g02348		Lectin protein kinase	1.52649	0.000163055		Vitvi07g01440		RAB GDP dissociation inhibitor 1 ATGD1	-2.20263	1.4376e-06		Vitvi03g00398		Extra-large G-protein (XLG1)	2.16791	4.64948e-17		Vitvi05g01743		Unknown protein	-1.11684	8.10299e-12
Vitvi08g02085		Unknown protein	1.4623	0.000166289		Vitvi13g00155		Unknown protein	-1.07431	1.49046e-06		Vitvi01g01503		Zinc finger (C3HC4-type ring finger)	1.73784	4.66447e-17		Vitvi13g01913		Non-specific lipid-transfer protein	-3.27078	8.58519e-12
Vitvi05g00845		No hit	3.29833	0.00016874		Vitvi12g01896	bHLH051	ORG2 (OBP3-responsive gene 2)	-2.12415	1.55204e-06		Vitvi07g00209		Pto kinase interactor	2.00182	4.84691e-17		Vitvi05g01674		Allyl alcohol dehydrogenase	-2.05369	8.75041e-12
Vitvi05g01732	MYB13	Myb domain protein 14	1.32045	0.000170126		Vitvi17g00033		ARF GTPase-activating domain	-1.60322	1.56377e-06		Vitvi16g01460	STS17	Stilbene synthase	2.72863	4.99426e-17		Vitvi10g00612		IMK2 (inflorescence meristem receptor-like kinase 2)	-1.12671	8.75041e-12
Vitvi11g00126	PAL17	Phenylalanine ammonia-lyase	1.40972	0.000170704		Vitvi09g00920		C2-HC type zinc finger protein C.e-MyT1	-2.46349	1.57543e-06		Vitvi19g00270	NAC17	NAC domain containing protein 19	1.10221	5.02627e-17		Vitvi08g01836		Pyruvate kinase, cytosolic isozyme	-1.6626	8.80721e-12
Vitvi01g01954		No hit	1.45605	0.00017131		Vitvi14g01136		Glutamine amidotransferase	-1.07404	1.60893e-06		Vitvi08g01055	MLO11	MLO6 (mildew resistance locus O 6)	2.39347	5.11574e-17		Vitvi06g00016	EXPA5	Alpha-expansin 10 precursor	-1.8009	8.81052e-12
Vitvi03g00755		Pathogenesis related protein 1 precursor [Vitis vinifera]	1.88884	0.000171941		Vitvi05g00527		Lipid transfer protein	-1.30525	1.65187e-06		Vitvi10g02135		Serine/threonine kinase BRLK	1.67051	5.25865e-17		Vitvi04g01263	PMT3	Polyol transporter 6 (PLT6)	-1.85583	8.83312e-12
Vitvi05g00431		Nectarin IV NEC4	2.22953	0.000172526		Vitvi17g00379		Oleosin OLE-5	-1.00331	1.67901e-06		Vitvi06g01613			1.62199	5.28496e-17		Vitvi13g02297		CF2	-1.7392	8.83312e-12
Vitvi19g01848		Glutamate receptor protein	3.63924	0.000172526		Vitvi01g01840		Unknown	-1.33162	1.73499e-06		Vitvi11g00039		Dimethylaniline monooxygenase (N-oxide forming) 2	4.10142	5.34633e-17		Vitvi08g01230		PCS1 (promotion of cell survival1) peptidase	-2.19582	9.14381e-12
Vitvi03g01681		Lectin protein kinase	1.35639	0.000173387		Vitvi07g01352		Inositol polyphosphate 5-phosphatase I	-2.3128	1.75556e-06		Vitvi01g00317		unknown	1.7513	5.35787e-17		Vitvi08g00857		Zinc finger (C3HC4-type ring finger)	-1.18387	1.01779e-11
Vitvi18g02014	UGT-like11	UDP-glucose: anthocyanidin 5,3-O-glucosyltransferase	1.93288	0.000174962		Vitvi18g01156		Protein binding	-3.78194	1.85018e-06		Vitvi03g01198		Adhesive/proline-rich protein	2.55222	5.39393e-17		Vitvi05g01267		unknown	-1.65552	1.04826e-11
Vitvi12g02562	PrxIII18d	Peroxidase	1.45114	0.000180308		Vitvi19g01886			-4.1621	1.99178e-06		Vitvi18g00958		Unknown protein	1.40525	5.40885e-17		Vitvi00g00936		Unknown protein	-1.30051	1.07951e-11
Vitvi16g02027		Receptor serine/threonine kinase	1.17464	0.000180932		Vitvi13g00819		Unknown	-1.6006	2.00642e-06		Vitvi02g00298		Potassium channel tetramerisation domain-containing protein	1.12413	5.49613e-17		Vitvi01g00710		Polygalacturonase GH28	-2.1208	1.12694e-11
Vitvi09g01666		NtEIG-A1	1.2256	0.000188398		Vitvi17g00386		Phosphoprotein NtEPc	-4.51754	2.08119e-06		Vitvi18g02316		R protein L6	1.49253	5.58708e-17		Vitvi12g01808		Lung seven transmembrane receptor	-1.00587	1.18193e-11
Vitvi04g00803		Cysteine-rich receptor-like protein kinase 2	1.74697	0.00018952		Vitvi01g00888		Glutathione S-transferase 29 GSTU18	-4.19127	2.08302e-06		Vitvi17g00165		MKK9	1.07573	5.63497e-17		Vitvi13g02515		No hit	-1.48358	1.26405e-11
Vitvi04g00561		Receptor Like Protein 15 RLP15	1.46655	0.000189832		Vitvi01g00546		Clathrin assembly protein 13	-3.45043	2.15977e-06		Vitvi16g01503	PAL8	Phenylalanin ammonia-lyase [Vitis vinifera]	1.80553	5.68183e-17		Vitvi08g01130		RabGAP/TBC domain-containing protein	-1.57046	1.32219e-11
Vitvi18g01281		No hit	1.38018	0.000190855		Vitvi05g01833		unknown	-1.45366	2.24634e-06		Vitvi18g02823		no hit	3.51551	5.6893e-17		Vitvi07g01699		Kinesin protein FRA1 (fragile fiber 1)	-1.02831	1.33516e-11
Vitvi13g01947		Glycosyltransferase family 14 Beta-1-3-galactosyl-O-glycosyl-glycoprotein	2.41302	0.000204252		Vitvi11g00454		Nitrate transporter	-1.22311	2.33043e-06		Vitvi07g01423		Protein kinase	2.14672	5.76965e-17		Vitvi04g01731	GA20ox2	GA 20-oxidase 2	-1.23829	1.3452e-11
Vitvi04g00159	CYP72D6	CYP72A58	1.26621	0.000206623		Vitvi08g01401		Secoisolariciresinol dehydrogenase	-1.52397	2.49169e-06		Vitvi11g00109		Nuclear transcription factor Y subunit A-3	1.62353	5.82152e-17		Vitvi08g01480		Anthocyanin membrane protein 1 (Anm1)	-1.49755	1.3458e-11
Vitvi16g01953			2.47201	0.000226773		Vitvi06g00739		Cation/hydrogen exchanger (CHX15)	-2.45268	2.59013e-06		Vitvi19g02189		Glutathione S-transferase 22 GSTU22	5.11471	5.85203e-17		Vitvi16g00205		Unknown	-2.92946	1.34867e-11
Vitvi14g01897			1.12139	0.000235738		Vitvi07g01864		Zinc finger (CCCH-type) family protein	-2.683	2.88456e-06		Vitvi18g02390	ARF19	Auxin response factor 1	1.0795	6.11402e-17		Vitvi12g00401		Cellulose synthase CSLB04	-1.99724	1.44388e-11
Vitvi01g01987		Fw2.2 ORFX	1.55787	0.000241005		Vitvi04g01264		DUF620	-3.03209	3.03729e-06		Vitvi01g00403		Unknown protein	3.93691	6.21287e-17		Vitvi13g01964		Histone H4	-1.03785	1.44388e-11
Vitvi06g00138			1.0495	0.000241991		Vitvi14g02958		No hit	-4.21844	3.04244e-06		Vitvi18g03161		12-oxophytodienoate reductase 2	5.37439	6.23167e-17		Vitvi12g00255	NAC34	NAC domain-containing protein 73	-1.48971	1.49624e-11
Vitvi18g03349	MCO-Like24	Diphenol oxidase	3.3543	0.000254603		Vitvi15g00934		Aluminum activated malate transporter 1	-2.6497	3.25357e-06		Vitvi07g01315		R protein MLA10	2.04347	6.31079e-17		Vitvi14g01185	NXS	Unknown protein	-1.05578	1.51405e-11
Vitvi09g01790		Disease resistance protein (TIR-NBS-LRR class)	1.31476	0.000256126		Vitvi15g00992	TPPD	Trehalose-6-phosphate phosphatase	-2.41039	3.52398e-06		Vitvi14g02897		Beta-glucan-binding protein 4	1.29212	6.33426e-17		Vitvi19g02040		No hit	-1.06718	1.57383e-11
Vitvi01g02244			1.95703	0.000256876		Vitvi04g00309		Glyoxal oxidase-related	-2.98403	3.53071e-06		Vitvi14g00470		Calcium-binding EF hand	1.42959	6.43212e-17		Vitvi18g00290		Nodulin MtN21 family	-1.214	1.67505e-11
Vitvi14g02934	MDR16	ABC transporter B member 7	1.2579	0.00026046		Vitvi17g00945	CYP71pseudo_chr17_1	CYP71A26	-1.17416	3.54201e-06		Vitvi16g01453	STS14	VviSTS14	3.24694	6.45426e-17		Vitvi08g01437		Transposon protein, Mutator sub-class	-1.04872	1.69898e-11
Vitvi08g02051		U-box domain-containing protein	2.75592	0.000263583		Vitvi06g01973			-3.12665	3.57356e-06		Vitvi07g01835	SK2	Shikimate kinase	1.15104	6.49689e-17		Vitvi05g01619	SAD-4	Stearoyl-acyl-carrier protein desaturase	-1.7189	1.71491e-11
Vitvi05g01749			1.07006	0.000263629		Vitvi05g00465	HT12	Sugar transport protein 8 (STP8)	-4.12105	3.62068e-06		Vitvi11g00415		Beta-ketoacyl-CoA synthase	1.03019	6.56438e-17		Vitvi12g00037		Unknown protein	-1.51204	1.71491e-11
Vitvi19g01850		Glutamate receptor protein	1.21413	0.000269548		Vitvi05g00785		Phosphate transporter 1	-1.38251	3.63061e-06		Vitvi14g03131		Disease resistance family protein	1.43884	6.60093e-17		Vitvi03g00123		Thaumatin	-1.36488	1.73562e-11
Vitvi01g00555		Chalcone reductase	1.37499	0.000276709		Vitvi06g01762		Indole-3-acetate beta-glucosyltransferase	-1.119	3.67084e-06		Vitvi04g00756	WRKY10	WRKY DNA-binding protein 11	1.076	6.64297e-17		Vitvi18g00053		Late embryogenesis abundant protein group 8 protein	-1.22856	1.9421e-11
Vitvi10g02223		S-receptor kinase KIK1 precursor	1.18283	0.000278068		Vitvi07g02498		Polygalacturonase GH28	-3.22663	3.81569e-06		Vitvi01g00108		Copper-transporting ATPase RAN1	1.14526	6.80484e-17		Vitvi09g00039		Lipase GDSL 1	-1.20622	1.95847e-11
Vitvi19g00337		S-locus protein kinase	1.26231	0.000282554		Vitvi03g00138		CLB1 protein	-1.89589	3.82733e-06		Vitvi06g00500		Zinc transporter (ZIP2)	1.31401	6.82922e-17		Vitvi15g00537		Cyclin-U4-1 (CycU4;1) CYCP4;1	-1.06617	1.9814e-11
Vitvi14g01145		Receptor-like kinase ARK1AS	1.84478	0.000289679		Vitvi04g00970		Lung seven transmembrane receptor 1	-2.46308	3.89405e-06		Vitvi14g00333		Copine BON3 (BONZAI 3)	3.43741	7.60519e-17		Vitvi07g01078		no hit	-1.14537	2.02607e-11
Vitvi12g00297		S-locus lectin protein kinase	1.15045	0.000293899		Vitvi15g00434		Proton-dependent oligopeptide transport (POT) family protein	-1.57673	3.92452e-06		Vitvi04g00510	WRKY07	WRKY DNA-binding protein 18	5.27206	7.87126e-17		Vitvi11g00509		No hit	-1.83534	2.08843e-11
Vitvi16g01429	ERF6L2	Ethylene-responsive transcription factor ERF105	1.1361	0.000303228		Vitvi08g01434	CWINV4	Beta-fructofuranosidase	-1.74536	3.967e-06		Vitvi17g01498			1.53108	7.98473e-17		Vitvi17g00670	ZFP86	Zinc finger (C2H2 type) family	-1.55031	2.09412e-11
Vitvi17g01500		UDP-glucoronosyl and UDP-glucosyl transferase	1.03877	0.000308277		Vitvi04g01518			-3.93403	3.96886e-06		Vitvi15g00298		Phosphoesterase	1.61905	7.99809e-17		Vitvi18g00455		Plastocyanin domain-containing protein	-1.19213	2.10447e-11
Vitvi04g01674		Aminotransferase, class V	1.26642	0.000311841		Vitvi07g02573		No hit	-1.12043	4.01797e-06		Vitvi12g00409		Acid phosphatase/vanadium-dependent haloperoxidase	2.05136	8.21905e-17		Vitvi07g00201		Endomembrane protein 70	-1.6742	2.14704e-11
Vitvi19g00794		2-hydroxyacyl-CoA lyase 1	2.37131	0.000315963		Vitvi14g02947		Unknown	-2.423	4.06778e-06		Vitvi06g01454	CYP94C16	CYP94A1	1.40473	8.81713e-17		Vitvi11g01293		Pathogenesis-related protein 1 precursor (PRP 1)	-1.30531	2.17794e-11
Vitvi11g01258	4CL9	4-coumarate-CoA ligase 1	1.80455	0.000316692		Vitvi14g00316		Receptor protein kinase PERK1	-1.51503	4.3507e-06		Vitvi17g00278		Alpha-mannosidase	2.12978	8.89164e-17		Vitvi16g01904		Unknown protein	-1.0534	2.21496e-11
Vitvi08g01747		Lectin protein kinase	2.27119	0.000317103		Vitvi09g00320		Plastocyanin domain-containing protein	-2.94537	4.45673e-06		Vitvi12g01976		AAA-type ATPase	1.31443	9.09528e-17		Vitvi07g01255		Anthranilate N-benzoyltransferase protein 1	-1.79556	2.24938e-11
Vitvi17g01326		No hit	2.22912	0.000321491		Vitvi13g01792		Amygdalin hydrolase isoform AH I	-2.64476	4.6031e-06		Vitvi01g01722	NAC01	NAC domain-containing protein 83	1.01424	9.30517e-17		Vitvi07g01306		OBF binding protein 2	-1.01092	2.29562e-11
Vitvi02g01621		Nitrilase 4B	1.67276	0.000322543		Vitvi01g02215		No hit	-2.53984	4.73675e-06		Vitvi07g01644		Indole-3-acetic acid-amido synthetase GH3.2	1.38889	9.61471e-17		Vitvi19g00728		Zinc finger (C3HC4-type ring finger)	-1.19759	2.29753e-11
Vitvi11g01361	PAL4	Phenylalanine ammonia-lyase	1.20605	0.000368643		Vitvi09g00857		CYP82M1v4	-2.64327	4.75605e-06		Vitvi07g01133			3.8846	9.73821e-17		Vitvi15g00754		UDP-galactose transporter 2 ATUTR2/UTR2	-1.05762	2.32513e-11
Vitvi04g01669		Alcohol dehydrogenase 2 [Vitis vinifera]	3.24988	0.00037144		Vitvi14g01489		UPF0497 family	-2.20578	4.88744e-06		Vitvi08g00107	MYB167	Myb domain protein 105	3.14297	1.00184e-16		Vitvi06g00614		Cell division cycle 6	-1.43183	2.328e-11
Vitvi05g01881		S-receptor kinase	1.78835	0.000393007		Vitvi17g00021		LEAFY protein (Floricaula/leafy protein)	-1.95044	4.9162e-06		Vitvi05g01480		Unknown protein	1.36388	1.0029e-16		Vitvi17g00874		Carboxyl-terminal proteinase	-1.14752	2.53872e-11
Vitvi16g02004		Receptor serine/threonine kinase	1.57751	0.000402104		Vitvi17g01482			-2.2969	4.9516e-06		Vitvi03g01419		Protein kinase	1.22731	1.03269e-16		Vitvi05g00122		Unknown	-1.11315	2.75111e-11
Vitvi02g01319		unknown	1.36169	0.000425484		Vitvi12g00462		unknown	-1.32554	4.98552e-06		Vitvi13g02009		Subtilisin protease C1	1.55217	1.06786e-16		Vitvi12g00361		Fimbrin 2	-1.06255	2.84632e-11
Vitvi06g00799		Lipid transfer protein 3	1.02348	0.000428272		Vitvi04g00449		Ammonium transporter 2	-1.79326	5.17416e-06		Vitvi19g01507		Protein kinase	1.91034	1.09277e-16		Vitvi19g00735		Clavata-like kinase	-1.49566	2.89118e-11
Vitvi00g01394			1.69621	0.000432707		Vitvi13g01299		Cinnamyl alcohol dehydrogenase	-1.57407	5.17432e-06		Vitvi07g02115		Chlorophyllase 1	4.49203	1.11033e-16		Vitvi13g01965		Histone H4	-1.01289	2.98872e-11
Vitvi14g01840		AAA-type ATPase	1.81555	0.000451674		Vitvi18g01168		Unknown protein	-1.75742	5.29331e-06		Vitvi02g00114	WRKY05	WRKY DNA-binding protein 53	3.15344	1.12564e-16		Vitvi13g00917		Nucleic acid-binding, OB-fold	-1.49871	3.0065e-11
Vitvi02g00521		flavin-containing monooxygenase 3	1.98514	0.000468985		Vitvi14g01926		Basic helix-loop-helix (bHLH) family	-1.77317	5.36338e-06		Vitvi07g00394	DJB3	DnaJ homolog, subfamily B, member 11	1.08982	1.14418e-16		Vitvi01g00656		MATE efflux family protein	-1.12271	3.03209e-11
Vitvi17g00537		(-)-isopiperitenol dehydrogenase	1.0142	0.000471782		Vitvi15g01454			-2.45933	5.54563e-06		Vitvi13g00305		C2 domain-containing protein	1.69311	1.18549e-16		Vitvi13g00786	PDR27	ABC transporter G member 22	-1.84328	3.05924e-11
Vitvi13g02055		No hit	1.79828	0.000518009		Vitvi16g01856		Mandelonitrile lyase-like protein	-3.24117	5.92247e-06		Vitvi05g01938		No hit	2.4283	1.19514e-16		Vitvi17g00845		IMP dehydrogenase/GMP reductase	-1.18807	3.06733e-11
Vitvi04g02110		Unknown	1.42313	0.000521147		Vitvi06g01986	SKS10	Monocopper oxidase SKS11 (SKU5 Similar 11)	-2.75061	6.11756e-06		Vitvi03g00882		Wall-associated receptor kinase-like 10	2.69436	1.2049e-16		Vitvi12g02656		No hit	-1.34039	3.21013e-11
Vitvi09g00144			1.56232	0.000523294		Vitvi03g00497		Leucine-rich repeat	-2.38382	6.26802e-06		Vitvi02g01747	CYP81V25	CYP81D2	2.43005	1.27751e-16		Vitvi08g01523		Cellulose synthase CSLA09	-1.16192	3.2526e-11
Vitvi06g01199	F3'5'H10	flavonoid-3,5'-hydroxylase [Vitis vinifera]	2.23862	0.000572596		Vitvi07g02755		Xyloglucan:xyloglucosyl transferase	-3.74349	6.35626e-06		Vitvi06g00455		Epsin N-terminal homology (ENTH) domain-containing	2.26343	1.30003e-16		Vitvi13g00432		Cis-zeatin O-beta-D-glucosyltransferase	-1.30716	3.29199e-11
Vitvi10g01495		R protein disease resistance protein	1.29472	0.000598242		Vitvi12g00576	TPS36	Isoprene synthase	-3.56259	6.41458e-06		Vitvi14g01380		feronia receptor-like kinase	2.24576	1.36268e-16		Vitvi09g00320		Plastocyanin domain-containing protein	-1.93148	3.29743e-11
Vitvi01g02209	PrxIII01b	Anionic peroxidase	2.45177	0.000609079		Vitvi07g02532			-4.1452	6.60718e-06		Vitvi08g01580		UGT73D1 (UDP-glucosyl transferase 73D1); UDP-glycosyltransferase	2.3236	1.36612e-16		Vitvi07g00118		Unknown	-1.63463	3.44275e-11
Vitvi11g01362			1.19847	0.000615365		Vitvi15g01627		No hit	-1.35949	6.79935e-06		Vitvi07g01847	WRKY22	WRKY DNA-binding protein 51	3.6244	1.37767e-16		Vitvi07g01600		Glucan endo-1,3-beta-glucosidase 7 precursor	-1.09768	3.44275e-11
Vitvi05g01464		Ankyrin repeat protein family	2.69055	0.000655631		Vitvi19g00738			-2.97175	6.94368e-06		Vitvi17g01104		GRAM domain-containing protein / ABA-responsive	1.93055	1.37767e-16		Vitvi13g01710		ATAB2	-1.03717	3.51848e-11
Vitvi13g00114	PYL4a	Abscisic acid receptor PYL4 RCAR10	1.04833	0.00067025		Vitvi15g00995		Lipase class 3	-2.22644	6.98619e-06		Vitvi13g02043		No hit	2.96711	1.38037e-16		Vitvi11g01143		CIA2 (chloroplast import apparatus 2)	-1.07649	3.70026e-11
Vitvi13g02552		S-receptor kinase	1.16081	0.00067114		Vitvi07g02156		No hit	-1.94353	7.26422e-06		Vitvi18g02944	LAC37	Laccase	5.2068	1.42876e-16		Vitvi02g00240		Calmodulin-binding protein	-1.05649	3.72053e-11
Vitvi09g00473	PDR13	ABC transporter g family pleiotropic drug resistance 12 PDR12	1.3009	0.000689042		Vitvi04g00231		Calmodulin-binding protein	-1.7585	7.41097e-06		Vitvi10g00391		ARF GTPase activator, ARF-GAP Domain 5	1.53524	1.43188e-16		Vitvi06g01556		Aspartyl protease	-1.00892	3.73276e-11
Vitvi11g00045	ERF017	DREB sub A-5 of ERF/AP2 transcription factor	2.5045	0.000690417		Vitvi12g00543	BBX22	Zinc finger (B-box type)	-1.31537	7.80306e-06		Vitvi08g01554		Threonine dehydratase/deaminase	1.13817	1.43464e-16		Vitvi08g01112	WBC21	ABC transporter G member 29	-1.00053	3.83806e-11
Vitvi02g00407		DWARF and delayed flowering 2	2.48348	0.000719921		Vitvi15g00741		Cornichon family	-1.70902	7.81031e-06		Vitvi11g00228	MYB154	Myb domain protein 68	3.29452	1.43899e-16		Vitvi02g01172		Unknown protein	-1.03981	3.9985e-11
Vitvi07g00522		Chitinase Class I	1.19067	0.000729912		Vitvi02g00063		Tiny root hair 1	-2.28747	7.88001e-06		Vitvi05g00524		GCN5 N-acetyltransferase (GNAT)	1.38501	1.45452e-16		Vitvi12g00627		Cyclin D6	-1.95546	4.00694e-11
Vitvi10g02225		Receptor kinase RK20-1	1.69005	0.000730537		Vitvi15g01313			-3.82341	8.28427e-06		Vitvi17g00616	EXPA17	Alpha-expansin 3	1.00253	1.51059e-16		Vitvi03g01490	IFR8	Isoflavone reductase protein 6	-1.20349	4.13523e-11
Vitvi03g00321		Hydrolase, alpha/beta fold	2.26021	0.000768808		Vitvi15g00629	TIP5-2	Delta tonoplast integral protein (TIP)	-3.96584	8.5175e-06		Vitvi17g00556	WRKY53	WRKY DNA-binding protein 72	4.22516	1.53491e-16		Vitvi13g00600		Tryptophan/tyrosine permease family	-1.77971	4.15313e-11
Vitvi16g02028		Receptor kinase LRK10	2.45109	0.000777008		Vitvi14g01800		NHL repeat-containing protein	-1.14254	8.56333e-06		Vitvi04g00047		Zinc finger (CCCH-type) family protein	1.03422	1.56965e-16		Vitvi18g02450	TPS12	(-)-germacrene D synthase	-1.3053	4.28669e-11
Vitvi05g01301		UDP-glucose:flavonoid 7-O-glucosyltransferase	1.29824	0.000849325		Vitvi10g02333		Hydroxyproline-rich glycoprotein family protein	-1.37246	8.63591e-06		Vitvi13g01234		Phospholipid-translocating ATPase ALA1	1.04802	1.56965e-16		Vitvi03g01562		Cyclin-dependent kinase inhibitor ICK5	-1.67886	4.30915e-11
Vitvi02g01416	CYP76pseudo_chr2_2	CYP76B1	1.79388	0.000882313		Vitvi10g01571		Unknown protein	-3.28765	9.03254e-06		Vitvi02g00039	WRKY04	WRKY DNA-binding protein 27	2.74495	1.62226e-16		Vitvi06g00594		No hit	-1.07922	4.3311e-11
Vitvi14g00108			2.45308	0.000908091		Vitvi07g02132		Lipid transfer protein	-2.02478	9.27643e-06		Vitvi09g00303	PDR7	ABC transporter g family pleiotropic drug resistance 7 PDR7	1.09073	1.62286e-16		Vitvi16g00890	GA20ox3	Gibberellin 3-beta-dioxygenase.	-1.06434	4.34361e-11
Vitvi05g01722	ERF096L1	Ethylene response factor ERF14	1.09036	0.000914894		Vitvi18g03228		1,4-beta-mannan endohydrolase	-1.39622	9.32392e-06		Vitvi10g01406		Leucine-rich repeat receptor-like protein kinase 1	2.16301	1.65315e-16		Vitvi06g00465		Outer envelope protein 16	-1.06802	4.39716e-11
Vitvi16g02014		Receptor kinase homolog LRK10	1.08777	0.000960467		Vitvi05g01620		Stearoyl-acyl-[acyl-carrier-protein] desaturase	-3.81101	1.00178e-05		Vitvi13g00035		Hydrolase, alpha/beta fold	1.30338	1.68412e-16		Vitvi01g01541		Lysine histidine transporter 1	-2.21913	4.50568e-11
Vitvi19g00528		MAPKKK15	1.00443	0.00104602		Vitvi08g01130		RabGAP/TBC domain-containing protein	-1.13574	1.05098e-05		Vitvi12g00200	bHLH049	Basic helix-loop-helix (bHLH) family	1.26336	1.70142e-16		Vitvi13g00142		Proton-dependent oligopeptide transport (POT) family protein	-1.48411	4.60907e-11
Vitvi12g00386		SLAH1 (SLAC1 homologue 1)	2.32034	0.00111205		Vitvi17g00060		Pyruvate dehydrogenase E1 beta subunit isoform 2	-2.1651	1.05098e-05		Vitvi06g00713		UDP-glucuronosyl/UDP-glucosyltransferase	3.2492	1.83205e-16		Vitvi17g00878		LRR receptor-like kinase 2	-1.05607	4.91261e-11
Vitvi04g02054		Ankyrin	1.16543	0.00113945		Vitvi09g00918		C2-HC type zinc finger protein C.e-MyT1	-2.17496	1.06208e-05		Vitvi09g00253		FRK1 (FLG22-induced receptor-like kinase 1)	2.471	1.87861e-16		Vitvi02g01113		Anthraniloyal-CoA: methanol anthraniloyal transferase	-1.06113	4.96697e-11
Vitvi06g00707		CCT motif constans-like	1.35201	0.00118175		Vitvi16g00129		ARM repeat protein-like protein	-3.37184	1.06566e-05		Vitvi09g00294		ABC transporter G member 21	1.50261	1.93736e-16		Vitvi13g00066		Leaf senescence related	-1.01017	5.28525e-11
Vitvi18g02779		Papain cysteine proteinase isoform I	1.27406	0.00119448		Vitvi01g02020		B-keto acyl reductase	-1.26161	1.0696e-05		Vitvi18g00254		Aspartic proteinase Asp1 precursor	1.33754	1.95591e-16		Vitvi07g01440		RAB GDP dissociation inhibitor 1 ATGD1	-1.63493	5.31172e-11
Vitvi11g00749		CF2	1.88638	0.00122056		Vitvi06g01540		Secoisolariciresinol dehydrogenase	-3.02681	1.08018e-05		Vitvi02g01302		CRK10 (cysteine-rich RLK10)	1.55054	1.96937e-16		Vitvi17g00497		Unknown protein	-1.12061	5.3423e-11
Vitvi16g01701		Derlin-1	1.53145	0.00133403		Vitvi00g01327		Unknown protein	-1.21602	1.08896e-05		Vitvi11g01268		Xyloglucan endotransglucosylase/hydrolase 23	1.25652	2.06712e-16		Vitvi02g01682		Unknown protein	-1.08065	5.35007e-11
Vitvi05g01909		No hit	1.45175	0.00136188		Vitvi18g00242		Metal transporter Nramp1	-2.02536	1.10093e-05		Vitvi19g00783		no hit	2.07528	2.08418e-16		Vitvi19g00956	TPS29	(-)-germacrene D synthase	-3.93798	5.68678e-11
Vitvi18g01037		Papain cysteine proteinase isoform II	1.38761	0.00139923		Vitvi19g00712		Oligopeptide transporter OPT1	-1.825	1.12747e-05		Vitvi08g01312		Phosphate translocator protein2, Plastidic	1.26243	2.12586e-16		Vitvi07g00040		F-box protein (FBL17)	-1.25164	5.73987e-11
Vitvi07g01130			1.68624	0.00142064		Vitvi18g02487		No hit	-1.11698	1.17439e-05		Vitvi05g00309		SRC2/SRC2 (soybean gene regulated BY cold-2)	1.05698	2.19076e-16		Vitvi05g00154		Desiccation protein PCC13-62 precursor	-1.09515	5.78805e-11
Vitvi06g01647		Kiwellin Ripening-related protein grip22	1.56859	0.00146681		Vitvi03g01326		Unknown protein	-2.81893	1.21719e-05		Vitvi19g00334		ARK3 (Arabidopsis Receptor Kinase 3)	4.69543	2.19222e-16		Vitvi02g01507		No hit	-1.16825	5.90702e-11
Vitvi04g00832		Leucine Rich Repeat receptor-like kinase	1.31784	0.00154869		Vitvi03g01560		Carboxyesterase 12; CXE12	-1.44262	1.23337e-05		Vitvi08g01974		no hit	2.81558	2.21104e-16		Vitvi08g01303		no hit	-1.87481	6.35423e-11
Vitvi05g01672		Allyl alcohol dehydrogenase	1.02714	0.00155516		Vitvi06g01829		Unknown protein	-3.20735	1.23337e-05		Vitvi14g01360		Mitochondrial substrate carrier family protein	1.09049	2.25694e-16		Vitvi04g01399		Short internodes	-1.25301	6.4103e-11
Vitvi10g00006		S-locus lectin protein kinase	1.85974	0.00161096		Vitvi04g01507			-1.76565	1.24004e-05		Vitvi12g02499		Nudix hydrolase 2	2.52252	2.27651e-16		Vitvi09g00261		FRK1 (FLG22-induced receptor-like kinase 1)	-1.79673	6.52207e-11
Vitvi13g00592		Protein kinase	1.09311	0.00166078		Vitvi06g01010		Amino acid permease	-3.23136	1.29665e-05		Vitvi08g01900		4,5-DOPA dioxygenase extradiol	1.17316	2.29521e-16		Vitvi07g02608		Glycine hydroxymethyltransferase	-1.72762	6.72978e-11
Vitvi16g01262		Receptor serine/threonine kinase	2.18146	0.00172986		Vitvi07g01269		Pathogenesis-related protein 1 precursor (PRP 1)	-2.76845	1.35577e-05		Vitvi02g01414		No hit	2.45793	2.37497e-16		Vitvi18g00107	CYP87B25	CYP87A2	-1.40349	6.7362e-11
Vitvi16g01259		Ser/Thr receptor-like kinase1	1.14576	0.00179761		Vitvi17g01361			-3.23084	1.51002e-05		Vitvi04g00035		Haloacid dehalogenase hydrolase	1.05913	2.37497e-16		Vitvi18g00707		Cyclin A3;1	-1.18544	6.85268e-11
Vitvi07g02735		R protein L6	1.00357	0.00180432		Vitvi14g01273		unknown	-1.20423	1.51338e-05		Vitvi06g01724		Glutathione S-transferase 25 GSTU7	2.97571	2.44127e-16		Vitvi04g00340		Dimethylaniline monooxygenase, N-oxide-forming	-1.36755	7.04871e-11
Vitvi10g01856		No hit	1.26918	0.00192957		Vitvi09g01281		Integral membrane Yip1 family protein	-1.83628	1.5996e-05		Vitvi15g01467		Epoxide hydrolase-like protein	2.21339	2.48726e-16		Vitvi15g01067		Brassinosteroid-responsive ring-H2 (BRH1)	-1.21579	7.0947e-11
Vitvi19g02152		Glutathione S-transferase 25 GSTU25	1.11418	0.00194397		Vitvi04g01162	PIN4	Auxin efflux carrier protein 8	-3.23564	1.72549e-05		Vitvi01g00475		Atypical receptor kinase MARK	1.98136	2.50821e-16		Vitvi18g01636		Hydroxyproline-rich glycoprotein family protein	-1.1801	7.48432e-11
Vitvi09g02043			2.10057	0.00208187		Vitvi04g00086			-2.75969	1.75053e-05		Vitvi09g00762		8-amino-7-oxononanoate synthase	1.37263	2.53431e-16		Vitvi06g01607		Unknown	-1.07562	7.59836e-11
Vitvi11g01399		unknown	1.41851	0.00209961		Vitvi16g00205		Unknown	-3.24966	1.77623e-05		Vitvi02g00703		Unknown	1.44778	2.56439e-16		Vitvi18g00917		Thaumatin SCUTL2	-1.45237	7.70874e-11
Vitvi10g00224		Serine acetyltransferase	1.3426	0.0022174		Vitvi09g00266		PAB6 (poly(A) binding protein 6)	-3.34306	1.85409e-05		Vitvi14g01837		Chaperone BCS1 mitochondrial	2.42564	3.03298e-16		Vitvi19g00408	BBX10	Constans-like 11	-1.26428	7.95145e-11
Vitvi02g00050			1.13667	0.00230607		Vitvi18g01681	CPK16	CPK4 (calcium-dependent protein kinase 4)	-2.0449	1.86358e-05		Vitvi11g01408		No hit	1.8514	3.03646e-16		Vitvi05g00546		Sulfate transporter 3.1 (AST12) (AtST1)	-2.41908	8.02171e-11
Vitvi01g02254		HcrVf1 protein	1.87576	0.00244655		Vitvi04g01994		No hit	-2.899	1.99947e-05		Vitvi14g01187		Monoglyceride lipase	1.22898	3.07867e-16		Vitvi02g01343		Cellulose synthase CSLG3	-1.43312	8.05114e-11
Vitvi13g01977		DC1 domain-containing protein	1.45317	0.00255776		Vitvi04g01151	PIN2	Auxin efflux carrier protein 8	-1.9913	2.1041e-05		Vitvi08g02167		F-box protein	1.29616	3.15743e-16		Vitvi11g01290	GT5	UDP-glucose flavonoid 3-O-glucosyltransferase 7	-1.44061	8.15446e-11
Vitvi07g02664		Lipase class 3	2.15435	0.002632		Vitvi07g01120		Nuclear transport factor 2 (NTF2)	-1.20649	2.12433e-05		Vitvi04g00216		Receptor kinase homolog LRK10	1.28664	3.16535e-16		Vitvi05g00556		Chlorophyllase (CLH2)	-1.02097	8.25185e-11
Vitvi02g00169			2.18513	0.00264797		Vitvi07g03158		RAB GDP dissociation inhibitor 2 ATGDI2	-2.71659	2.13433e-05		Vitvi07g00357	HRE2	AP2-like ethylene-responsive transcription factor	1.17872	3.16535e-16		Vitvi18g03228		1,4-beta-mannan endohydrolase	-1.15234	8.64207e-11
Vitvi03g01202		No hit	1.03548	0.0026879		Vitvi16g01904		Unknown protein	-1.00768	2.1719e-05		Vitvi10g01066		UDP-arabinose 4-epimerase 3	1.04825	3.17205e-16		Vitvi10g01433		CC-NBS-LRR class	-1.01659	9.11479e-11
Vitvi04g01936		Chloroplast nucleoid DNA binding protein	1.34278	0.00289672		Vitvi04g00298	CCD8	Carotenoid cleavage dioxygenase 8	-3.52157	2.19762e-05		Vitvi16g01961		Leucine-rich repeat protein kinase	3.80646	3.19454e-16		Vitvi08g01902		LRR receptor-like kinase 2	-1.03427	9.4714e-11
Vitvi15g00018		Lectin	1.00707	0.00294333		Vitvi06g00745		Wound-induced protein WI12	-2.73122	2.24761e-05		Vitvi07g02619		unknown	4.8399	3.23329e-16		Vitvi04g00487		Unknown protein	-1.09369	1.00426e-10
Vitvi03g00745		Pathogenesis-related protein 1 precursor (PRP 1)	1.0876	0.00295119		Vitvi14g01690		Unknown protein	-1.49616	2.31948e-05		Vitvi11g01349		Ankyrin repeat family protein	5.44523	3.28746e-16		Vitvi07g01269		Pathogenesis-related protein 1 precursor (PRP 1)	-1.02889	1.01568e-10
Vitvi16g01966		Serine/threonine protein kinase LRK19	2.61149	0.00302086		Vitvi14g02497		Unknown protein	-2.41923	2.46163e-05		Vitvi18g02694	pPLA-IIα2	Patatin	1.41796	3.29096e-16		Vitvi07g01844	CYP96A28	CYP86A1	-2.16072	1.03789e-10
Vitvi10g00576		Copper-binding family protein	1.22088	0.00342419		Vitvi19g02058		No hit	-1.90194	2.49634e-05		Vitvi13g00110		Glycosyl hydrolase family 85	1.452	3.35097e-16		Vitvi05g00286		Universal stress protein (USP) family protein	-1.0927	1.05526e-10
Vitvi15g00597	UGT-like29	Arbutin synthase	1.5795	0.00346181		Vitvi10g01361		Serine carboxypeptidase II	-1.06043	2.55963e-05		Vitvi06g00111	PrxIII40a	Peroxidase	1.49442	3.51244e-16		Vitvi05g02096		Ankyrin repeat	-1.86325	1.10883e-10
Vitvi06g01727		Glutathione S-transferase 8 GSTU8	1.73345	0.0034666		Vitvi06g00016	EXPA5	Alpha-expansin 10 precursor	-2.71781	2.74475e-05		Vitvi01g00141		No hit	4.60456	3.5516e-16		Vitvi10g01894		Breast cancer susceptibility1	-1.17487	1.16956e-10
Vitvi15g01422		no hit	1.46815	0.00364052		Vitvi13g00818		Ankyrin repeat	-2.476	2.86522e-05		Vitvi18g00386		F-box domain containing protein	1.45882	3.64848e-16		Vitvi05g01345		Leucin-rich repeat protein kinase	-1.04656	1.17349e-10
Vitvi16g01805		Acyl-CoA oxidase ACX3	1.30484	0.00374679		Vitvi09g01921		No hit	-1.69864	2.87953e-05		Vitvi10g00223		4-nitrophenylphosphatase	1.28605	3.66902e-16		Vitvi08g00942		Nodulin MtN21	-1.55205	1.17699e-10
Vitvi11g01357		unknown	1.52316	0.00377138		Vitvi07g02000		1-acyl-sn-glycerol-3-phosphate acyltransferase	-1.03587	2.8842e-05		Vitvi01g01521		Protein phosphatase 2 (formerly 2A), regulatory subunit B'	1.22665	3.79749e-16		Vitvi02g01727	CYP72D3	CYP72A54	-1.08658	1.2457e-10
Vitvi01g02251		HcrVf1 protein	1.28507	0.00401316		Vitvi10g01689		No hit	-1.27858	3.00179e-05		Vitvi04g00890		Acyl-CoA synthetases (Acyl-activating enzyme 11)	1.12207	3.86043e-16		Vitvi06g00633		Ammonium transporter 1, member 1 (AMT1.1)	-1.12663	1.25623e-10
Vitvi16g02040		Receptor serine/threonine kinase	1.97409	0.00409069		Vitvi18g02449	TPS10	(-)-germacrene D synthase	-2.70024	3.16616e-05		Vitvi06g00784		WNK5 (Arabidopsis WNK kinase 5)	1.39839	3.9109e-16		Vitvi04g00092	HSFA2	Heat shock transcription factor A6B	-1.21949	1.32034e-10
Vitvi18g02981		Unknown	1.21156	0.00439188		Vitvi07g01150			-2.16792	3.73374e-05		Vitvi18g02848		No hit	2.82473	3.94099e-16		Vitvi02g00510	YABBY3	Abnormal floral organs	-1.10043	1.39498e-10
Vitvi03g01561		CXE carboxylesterase	1.06284	0.00465683		Vitvi03g00422		Expp1 protein precursor	-2.51294	4.03368e-05		Vitvi07g01476		Ring-H2 finger protein ATL5F	1.46683	3.97285e-16		Vitvi10g00118		Receptor protein kinase	-1.15363	1.40103e-10
Vitvi02g00658		AT-hook DNA-binding protein	1.41011	0.00507071		Vitvi07g02182		HAK5 (High affinity K+ transporter 5)	-1.69905	4.11345e-05		Vitvi17g01609		F-box protein	3.20724	4.006e-16		Vitvi10g00213		Glucan endo-1,3-beta-glucosidase 5 precursor	-1.05497	1.41891e-10
Vitvi18g02696	pPLA-IIα1a	Patatin	1.79035	0.00513649		Vitvi12g00624		No hit	-1.27507	4.11416e-05		Vitvi06g00489	LISCL3	Scarecrow-like transcription factor 14 SCL14	1.15007	4.04103e-16		Vitvi18g01735		Unknown protein	-1.07366	1.45193e-10
Vitvi16g02130		Brassinosteroid insensitive 1-associated receptor kinase 1	1.0395	0.00521326		Vitvi10g00439	TPS131	Ent-kaurene synthase	-2.18795	4.18712e-05		Vitvi06g01543			1.6428	4.18326e-16		Vitvi16g01293		Receptor serine/threonine kinase PR5K-l	-1.46207	1.45702e-10
Vitvi09g01380		Vacuolar processing enzyme alpha	1.05813	0.00525772		Vitvi14g01275			-2.34525	4.39217e-05		Vitvi05g02116		UDP-glucoronosyl/UDP-glucosyl transferase UGT75C1	1.20136	4.32747e-16		Vitvi04g01407		Leucine-rich repeat disease resistance protein	-1.05577	1.48851e-10
Vitvi16g01997		Receptor serine/threonine kinase	1.06174	0.00542661		Vitvi06g01593		Unknown	-1.17248	4.40586e-05		Vitvi03g00379		Non-symbiotic hemoglobin 2	1.80239	4.33262e-16		Vitvi10g01690		KCO1 (two pore K channel)	-1.59257	1.5115e-10
Vitvi05g01882		S-receptor kinase	2.14338	0.0057379		Vitvi04g01685		unknown	-1.71534	4.43254e-05		Vitvi14g02928			1.18274	4.42906e-16		Vitvi08g01445		Unknown	-1.03338	1.53336e-10
Vitvi10g01729		Receptor protein kinase RK20-1	1.15212	0.00595104		Vitvi01g01871		F-box family protein	-3.08585	4.46095e-05		Vitvi05g00605		Calmodulin	2.02191	4.49706e-16		Vitvi07g01169			-1.35635	1.53969e-10
Vitvi04g02252		Unknown	1.40126	0.00627271		Vitvi05g00009		UDP-glucuronic acid decarboxylase 2	-1.51592	4.49509e-05		Vitvi14g03043		AAA-type ATPase	5.50966	4.50324e-16		Vitvi11g00514		Unknown	-1.42511	1.55668e-10
Vitvi10g01969		No hit	1.65254	0.00687523		Vitvi15g01730		Glutathione S-transferase 8 GSTU8	-1.02503	4.51334e-05		Vitvi07g01737		MAPKKK21	1.58315	4.60564e-16		Vitvi05g00753		Chromosome condensation regulator protein	-1.24226	1.57191e-10
Vitvi16g02021		PR5K (PR5-like receptor kinase)	1.19204	0.00687716		Vitvi07g00478		TPA: class III peroxidase 70 precursor	-3.12407	4.62224e-05		Vitvi13g00651		PUB17 (plant U- box 17)	1.06652	4.87456e-16		Vitvi14g03078		No hit	-1.11495	1.57957e-10
Vitvi06g00959		Exo-1,3-beta-glucanase	1.30464	0.00729055		Vitvi01g00329		Catalytic	-1.23805	4.86365e-05		Vitvi05g00623		SYM10 protein	1.64198	5.08126e-16		Vitvi18g00082		BRCA1 interacting protein C-terminal helicase 1	-1.10881	1.61242e-10
Vitvi06g00071		Calmodulin-binding region IQ	1.09897	0.00750885		Vitvi04g01441		Auxin-responsive SAUR9	-1.24331	4.97597e-05		Vitvi04g00616		Biopterin transport-related protein BT1	1.21279	5.10934e-16		Vitvi18g01648		Nodulin MtN21 family	-1.47357	1.61369e-10
Vitvi14g01149		Receptor-like protein kinase	1.20303	0.00765258		Vitvi06g00626		Receptor ser/thr protein kinase	-1.15243	5.10684e-05		Vitvi10g00652		RKF1 (receptor-like kinase in flowers 1)	1.56858	5.20873e-16		Vitvi19g00410		Glycosyl transferase family 8 protein	-1.63758	1.63162e-10
Vitvi06g00490	LISCL4	Scarecrow transcription factor 14 (SCL14)	1.38529	0.00792066		Vitvi11g01442	PrxIII19b	Peroxidase	-2.30751	5.15306e-05		Vitvi12g01323	BAK1-2	Brassinosteroid insensitive 1-associated receptor kinase 1	3.50745	5.22243e-16		Vitvi14g01892		Nitrate transporter NRT1-5	-1.27322	1.63229e-10
Vitvi19g01797		Bile acid:sodium symporter	1.19999	0.00795014		Vitvi13g01445	TPS113	Pinene synthase	-3.31986	5.16786e-05		Vitvi13g01250		Oxidoreductase, 2OG-Fe(II) oxygenase	5.99992	5.22243e-16		Vitvi15g01541	NAC54	No apical meristem cup-shaped cotyledon2	-2.34315	1.78112e-10
Vitvi13g01949			1.08437	0.00820577		Vitvi15g00782	GA20ox1	Gibberellin 20-oxidase	-2.2672	5.1904e-05		Vitvi05g01930		1-aminocyclopropane-1-carboxylate oxidase	1.11164	5.22718e-16		Vitvi18g00342		Unknown protein	-1.07141	1.83358e-10
Vitvi09g00860		RPS2 (resistant to p. syringae 2)	1.11093	0.0083319		Vitvi07g00619	NAC56	NAC domain-containing protein 74	-1.17391	5.3968e-05		Vitvi16g01999		Receptor kinase homolog LRK10	1.71356	5.30148e-16		Vitvi01g00567		Unknown protein	-1.4095	2.32639e-10
Vitvi16g02095		Receptor kinase homolog LRK14	1.41024	0.00864231		Vitvi09g00389			-1.90252	5.77906e-05		Vitvi19g00768	RAF8	Stachyose synthase precursor	1.28667	5.38351e-16		Vitvi02g00430		Senescence-inducible chloroplast stay-green protein 2	-1.17247	2.47518e-10
Vitvi14g01664		Alpha-L-fucosidase 2 precursor	1.08907	0.00881208		Vitvi07g00431	RAF4	Stachyose synthase	-1.02141	6.27089e-05		Vitvi16g01968		Unknown	1.87417	5.38397e-16		Vitvi18g03385		Unknown protein	-1.30327	2.50624e-10
Vitvi16g01025		HcrVf3 protein	1.18119	0.00885033		Vitvi19g01790	TPS24	(-)-germacrene D synthase	-1.40769	6.49598e-05		Vitvi07g01783	PA1	Aspartate aminotransferase	1.02331	5.46117e-16		Vitvi07g03158		RAB GDP dissociation inhibitor 2 ATGDI2	-1.84758	2.5497e-10
Vitvi09g01579		No hit	1.20994	0.00904866		Vitvi09g00560		Lactoylglutathione lyase	-1.29129	6.94592e-05		Vitvi12g00145		S-receptor kinase	2.00181	5.64668e-16		Vitvi15g00545		Cell division cycle 7	-1.18968	2.7719e-10
Vitvi10g01727		Receptor-like serine-threonine protein kinase	1.53895	0.0091391		Vitvi03g01558		CXE carboxylesterase CXE10	-1.30698	7.12048e-05		Vitvi16g01444	ERF6L16	Ethylene-responsive transcription factor ERF105	1.3091	5.78188e-16		Vitvi04g00741		DTDP-D-glucose 4,6-dehydratase	-1.06353	2.81126e-10
Vitvi10g02240		6-phosphogluconate dehydrogenase, decarboxylating	1.69843	0.00927569		Vitvi06g01895	F3'5'H7/8	flavonoid 3',5'-hydroxylase [Vitis vinifera]	-1.30951	7.20324e-05		Vitvi11g01491		Chitinase, class V	3.29865	5.90723e-16		Vitvi11g00352		DNA repair protein MutS	-1.12458	2.91164e-10
Vitvi07g03168		TRNA synthetase, class II (D, K and N); Nucleic acid-binding, OB-fold	1.97305	0.00963622		Vitvi05g01843		Unknown protein	-1.472	7.29095e-05		Vitvi06g00915		U-box domain-containing protein	1.9886	6.00631e-16		Vitvi05g00476		Spermine synthase	-1.02086	2.9963e-10
Vitvi02g00173		Cellulose synthase CSLG3	1.19152	0.0100401		Vitvi18g02443	TPS03	(-)-germacrene D synthase	-3.04102	7.33114e-05		Vitvi09g00300		MYB divaricata	1.05425	6.15451e-16		Vitvi02g00671		AL-activated malate transporter 1	-1.33959	3.04026e-10
Vitvi12g01610		Aspartate aminotransferase	1.73854	0.0104999		Vitvi03g00230	ZFP13	Zinc finger (C2H2 type) family	-3.73427	7.36282e-05		Vitvi07g00350	PME1	Pectinesterase family	5.47427	6.27642e-16		Vitvi18g02431		Unknown protein	-1.08219	3.08973e-10
Vitvi18g00430		Cis-zeatin O-beta-D-glucosyltransferase	1.31966	0.0110109		Vitvi00g00943		Hexokinase-like protein	-3.50857	7.76284e-05		Vitvi04g01937		Chloroplast nucleoid DNA binding protein	4.42038	6.44624e-16		Vitvi01g01980		Major Latex Protein Family	-2.02927	3.12466e-10
Vitvi06g01240		Unknown protein	1.3617	0.0110515		Vitvi19g00389	TPS93	(-)-germacrene D synthase	-2.91786	8.02598e-05		Vitvi01g01561	4CL1	4-coumarate-CoA ligase	1.70587	6.58946e-16		Vitvi18g02441	TPS01	Valencene synthase	-1.44731	3.13635e-10
Vitvi12g02465		Wound-induced	1.15109	0.0110558		Vitvi05g01128		Permease nonimprinted in Prader-Willi/Angelman	-1.58319	8.79021e-05		Vitvi09g01521		Unknown protein	2.1851	6.66875e-16		Vitvi13g01395		Nodulin MtN21 family	-3.0523	3.14139e-10
Vitvi19g01932		S-locus lectin protein kinase	1.4398	0.011177		Vitvi05g01924		1-aminocyclopropane-1-carboxylate oxidase homolog 1	-2.59697	9.27833e-05		Vitvi09g01412		Polygalacturonase QRT3	1.8776	6.83882e-16		Vitvi11g00812		NIK1 (NSP- interacting kinase 1)	-1.07934	3.15372e-10
Vitvi11g00195		1-aminocyclopropane-1-carboxylate oxidase 2	1.04951	0.0112927		Vitvi03g01474		Unknown	-1.6258	9.33738e-05		Vitvi12g02388		unknown	2.53485	6.99578e-16		Vitvi02g00509		Thylakoid lumenal protein	-1.4381	3.26018e-10
Vitvi04g00695			1.46629	0.0121078		Vitvi03g00318		Radialis-like protein 6	-1.88706	9.58915e-05		Vitvi19g01311		Glutathione S-transferase 8 GSTU19	1.04685	7.03082e-16		Vitvi09g00924		C2-HC type zinc finger protein C.e-MyT1	-1.53219	3.46555e-10
Vitvi16g00362	ERF6L7	Ethylene-responsive transcription factor ERF105	1.07236	0.0124055		Vitvi07g02723		VQ motif-containing protein	-2.04524	0.000100376		Vitvi18g00754		SPla/RYanodine receptor (SPRY) domain-containing protein	1.62595	7.04532e-16		Vitvi09g00593	DREB2A	ERF/AP2 transcription factor sub B-6 SHINE	-1.20001	3.66285e-10
Vitvi10g01788		Zinc finger (C3HC4-type ring finger)	1.69889	0.0126823		Vitvi01g00072		Beta-D-glucosidase	-3.39677	0.00010089		Vitvi19g00366		flavodoxin-like quinone reductase 1	1.0128	7.27158e-16		Vitvi11g00016	PME22	Pectinesterase family	-1.55562	3.69689e-10
Vitvi15g01010		Leucine-rich repeat transmembrane protein kinase	1.20944	0.0127157		Vitvi03g00460		Blue (type 1) copper domain	-3.50174	0.000107334		Vitvi01g00697		Kelch repeat-containing F-box protein	4.43492	7.28106e-16		Vitvi16g01142		UDP-glucose: anthocyanidin 5,3-O-glucosyltransferase	-1.15571	3.74607e-10
Vitvi05g00918		Disease resistance protein (TIR-NBS-LRR class)	1.3822	0.0128633		Vitvi09g00477	PDR15	ABC transporter g family pleiotropic drug resistance 12 PDR12	-1.02065	0.000107334		Vitvi08g00986		F-box family protein	1.34596	7.47582e-16		Vitvi09g00334			-1.58551	3.77235e-10
Vitvi16g01257		Ser/Thr receptor-like kinase1	1.68384	0.0130573		Vitvi12g00368		Zinc finger (DHHC type)	-2.76434	0.000107807		Vitvi19g01338		Glutathione S-transferase 25 GSTU25	1.58895	7.49438e-16		Vitvi05g00448		Unknown protein	-1.80754	3.7808e-10
Vitvi07g02299		Blight-associated protein p12 precursor	1.12016	0.0133708		Vitvi13g01854		Lipid transfer protein 3	-1.33831	0.000107839		Vitvi15g00835	CYP87pseudo_chr15_1	CYP87A3	6.03954	7.56397e-16		Vitvi19g00021		PHD finger transcription factor	-1.41315	4.0296e-10
Vitvi05g01678			1.40607	0.0141129		Vitvi09g00894		C2-HC type zinc finger protein C.e-MyT1	-3.4927	0.000109978		Vitvi06g01950	PDR20	ABC transporter G member 22	3.18091	7.5963e-16		Vitvi05g01376		Receptor kinase RHG4	-1.68421	4.04246e-10
Vitvi19g02273	NAC30	NAC domain-containing protein 42	1.76979	0.0143822		Vitvi07g01495		Unknown protein	-2.05348	0.000116499		Vitvi05g00041		Zinc finger (C3HC4-type ring finger)	1.03099	7.67544e-16		Vitvi18g02072		Amino acid permease 2	-2.12625	4.09858e-10
Vitvi00g00911		S-locus lectin protein kinase	1.30917	0.0147149		Vitvi03g01366		Auxin responsive SAUR protein	-3.11926	0.000132157		Vitvi01g01564		Adenylate kinase-b	1.37565	7.83707e-16		Vitvi11g00362		MEE55 (maternal effect embryo arrest 55)	-1.05779	4.66631e-10
Vitvi02g01559		Carboxyl-terminal proteinase	1.06767	0.0147724		Vitvi01g00013	YABBY1	CRABS CLAW	-1.15574	0.000136428		Vitvi07g01989		NSL1 (necrotic spotted lesions 1)	1.08785	7.89322e-16		Vitvi04g00241		Unknown protein	-2.34518	4.68398e-10
Vitvi04g02227			1.22023	0.0151281		Vitvi16g01855		Mandelonitrile lyase-like protein	-2.26769	0.000136631		Vitvi01g01473	PrxIII01d	Anionic peroxidase	2.72069	8.39297e-16		Vitvi15g01057		MATE efflux family protein	-1.27467	4.79751e-10
Vitvi11g01360		Ankyrin repeat	1.15417	0.015602		Vitvi18g02298	TPS04	(-)-germacrene D synthase	-2.12296	0.000140865		Vitvi05g00483		Copper amine oxidase	6.00759	9.06693e-16		Vitvi01g01569			-1.23272	4.86343e-10
Vitvi14g00568		No hit	1.37647	0.0157327		Vitvi18g02454		(+)-delta-cadinene synthase isozyme XC14	-2.52222	0.000151513		Vitvi09g01556		FRK1 (FLG22-induced receptor-like kinase 1)	4.69936	9.16783e-16		Vitvi19g01851			-1.21732	5.08755e-10
Vitvi17g01133		Unknown	1.52715	0.0157386		Vitvi08g00636		Aluminum activated malate transporter 1	-1.14579	0.000151899		Vitvi10g02242		Receptor kinase RK20-1	4.71513	9.22846e-16		Vitvi10g00678		Exonuclease-1	-1.07668	5.12592e-10
Vitvi10g01651	CYP728B8	5-alpha-taxadienol-10-beta-hydroxylase	1.40305	0.0158921		Vitvi18g01824			-3.39299	0.000156951		Vitvi01g00233		Zinc finger (C3HC4-type ring finger)	1.18422	9.37489e-16		Vitvi03g00352	BNM2-like1	Dehydration-responsive protein (RD22)	-2.48482	5.17901e-10
Vitvi10g02187		Anthocyanidin reductase ANR2	1.47995	0.0175383		Vitvi13g01267		Dual-specific kinase DSK1	-3.0195	0.000157121		Vitvi05g01357		Pirin	1.23063	9.58196e-16		Vitvi02g01806		Glycerol-3-phosphate permease	-1.00673	5.70388e-10
Vitvi16g01249			1.43475	0.0176975		Vitvi18g02815		Lipase 3 (EXL3) family II extracellular	-2.56341	0.000162711		Vitvi05g01269		UDP-glucose:flavonoid 7-O-glucosyltransferase	3.50164	9.7166e-16		Vitvi01g00012		Unknown protein	-1.11665	6.14886e-10
Vitvi09g00590		Embryo-specific 3	1.30701	0.0178405		Vitvi12g01584			-1.11718	0.000163987		Vitvi07g02561		Cinnamyl alcohol dehydrogenase	1.9146	9.83578e-16		Vitvi11g00603		Peptidyl-prolyl cis-trans isomerase	-1.01027	6.17788e-10
Vitvi10g01614		Auxin-responsive protein	1.28258	0.0181846		Vitvi04g00973		Ammonium transporter 1;2	-1.13349	0.000169431		Vitvi08g02246		Unknown	1.19889	1.00554e-15		Vitvi17g01338		No hit	-1.72823	6.62913e-10
Vitvi07g02233	pPLA-IIγ1a	Patatin	1.05687	0.0185918		Vitvi13g02429		Protease inhibitor/seed storage/lipid transfer protein (LTP)	-2.56787	0.000170704		Vitvi14g01138		Wall-associated kinase 4	1.05472	1.01582e-15		Vitvi12g01955		Phospholipase D	-1.11947	7.07942e-10
Vitvi18g00628	bZIP44	BZIP transcription factor BZIP4	1.51506	0.0189485		Vitvi14g02017		3-phosphatidylinositol 3-phosphatase	-2.69364	0.000175328		Vitvi18g00815		Carboxylesterase CXE	1.81688	1.01983e-15		Vitvi10g00525		Negative regulator of systemic acquired resistance (SNI1)	-1.05515	7.43769e-10
Vitvi15g01083		Unknown	1.37394	0.019388		Vitvi07g01635		Tetratricopeptide repeat (TPR)-containing	-1.26616	0.000180932		Vitvi15g00597	UGT-like29	Arbutin synthase	4.27951	1.16293e-15		Vitvi10g00032		Phytochelatin synthetase	-1.1235	7.77981e-10
Vitvi01g00105		Polygalacturonase QRT3	1.141	0.019579		Vitvi13g00803	CYP94C15v1	CYP94C9	-1.47194	0.00018244		Vitvi01g00732		Unknown protein	1.71133	1.1728e-15		Vitvi13g00385		Subtilisin protease C1	-2.01504	8.50182e-10
Vitvi01g02316		No hit	1.25293	0.019652		Vitvi10g02167	TPS56	Linalool synthase	-2.0237	0.000186271		Vitvi10g01190		Receptor protein kinase	1.05632	1.17676e-15		Vitvi04g02277		Unknown	-1.62519	8.68717e-10
Vitvi11g01281		Receptor kinase TRKe	1.12293	0.0197345		Vitvi06g00475			-3.20448	0.00018952		Vitvi03g00645		Beta-1,4-xylosidase	1.89082	1.22813e-15		Vitvi18g00962		O-methyltransferase	-1.02082	9.1169e-10
Vitvi16g00942	VER1	Ethylene-responsive transcription factor ERF025	1.61183	0.0210842		Vitvi18g02444	TPS05	(-)-germacrene D synthase	-2.70534	0.000190928		Vitvi02g00790		Cellulose synthase CSLD2	1.06386	1.25894e-15		Vitvi10g01696		KCO1 (two pore K channel)	-1.45463	9.11796e-10
Vitvi18g02694	pPLA-IIα2	Patatin	2.07773	0.0214911		Vitvi13g02462		Disease resistance protein	-1.89786	0.000192745		Vitvi18g00879	CYP82D7	CYP82A3	4.58844	1.31113e-15		Vitvi13g01722		Lysine decarboxylase - like protein	-1.36607	9.68688e-10
Vitvi13g01942		Unknown	1.52272	0.0220116		Vitvi17g00091		Nodulin	-1.41543	0.000201363		Vitvi18g02476	CCR5	Cinnamoyl-CoA reductase	1.30202	1.33894e-15		Vitvi19g00506	GGPPS-SS	Geranyl diphosphate synthase small subunit	-1.1971	9.85558e-10
Vitvi00g02050			1.34769	0.0221212		Vitvi18g00915		1-acyl-sn-glycerol-3-phosphate acyltransferase 4	-1.0581	0.000210351		Vitvi18g02604		DNA-binding protein	1.15949	1.34345e-15		Vitvi05g00013	SWEET17a	Nodulin MtN3 family	-1.03087	1.06201e-09
Vitvi07g02290		Leucine Rich Repeat receptor-like kinase	1.02603	0.0226032		Vitvi14g01253	TCP1	TCP family transcription factor 1	-1.31698	0.000211605		Vitvi08g02260		no hit	4.43618	1.36511e-15		Vitvi06g01919		unknown	-1.60016	1.09204e-09
Vitvi13g00189	WRKY40	WRKY DNA-binding protein 55	1.06641	0.0268567		Vitvi01g01898		Unknown	-2.64379	0.000213092		Vitvi06g00308		MLO1	1.14033	1.37034e-15		Vitvi12g02697	ERD6-Like1	Sugar transporter ERD6-like 6	-1.61582	1.15167e-09
Vitvi12g02268	ROMT12	Isoflavone methyltransferase/ Orcinol O-methyltransferase 1 oomt1	1.33592	0.0279105		Vitvi14g01728		RKF2 (receptor-like serine/threonine kinase 2)	-2.08664	0.000217778		Vitvi06g00712		UDP-glucoronosyl and UDP-glucosyl transferase	3.2698	1.37061e-15		Vitvi02g00260		Subtilase	-1.01512	1.18065e-09
Vitvi19g00626		Armadillo/beta-catenin repeat	1.31404	0.0285538		Vitvi12g01624	PrxIII20a	Cationic peroxidase	-1.04387	0.00022026		Vitvi16g02019		Receptor kinase LRK10	2.54439	1.37061e-15		Vitvi07g00134		ARMADILLO BTB Arabidopsis protein 1 ABAP1	-1.36677	1.19773e-09
Vitvi13g00109	LBDId4	Other LOB domain-containing protein ASL5	1.29234	0.0290418		Vitvi18g02441	TPS01	Valencene synthase	-2.73033	0.000223026		Vitvi19g02152		Glutathione S-transferase 25 GSTU25	3.41515	1.42134e-15		Vitvi03g00677		unknown	-1.8547	1.20171e-09
Vitvi05g02004		TIR-NBS-TIR type disease resistance protein	1.29858	0.0295145		Vitvi17g00119	CYP94B10	CYP94B3	-1.04616	0.000231388		Vitvi02g00130		Zinc finger (C3HC4-type ring finger) family protein ATL1E	1.40733	1.42298e-15		Vitvi13g01837		Chaperone BCS1 mitochondrial	-1.20053	1.21251e-09
Vitvi16g00866		Embryo-specific 3	1.16841	0.0297806		Vitvi02g00203		Aluminum activated malate transporter 1	-2.68543	0.000233744		Vitvi14g01522		Alcohol dehydrogenase	1.0381	1.47314e-15		Vitvi14g02642			-1.33315	1.22234e-09
Vitvi13g02413		Annexin ANN4	1.08587	0.0340439		Vitvi18g01992		Proton-dependent oligopeptide transport (POT) family protein	-1.22142	0.00025007		Vitvi18g00788		Protein kinase MK6	1.07438	1.49744e-15		Vitvi08g01070		Xylan synthase	-1.35405	1.22625e-09
Vitvi14g02489		Unknown protein	1.31702	0.0360128		Vitvi04g00005		Avr9/Cf-9 rapidly elicited protein 146	-3.03223	0.000250266		Vitvi10g01694		No hit	3.67151	1.5143e-15		Vitvi08g01485		Cucumisin precursor	-1.69574	1.23422e-09
Vitvi11g00860			1.00005	0.0374917		Vitvi09g00095		Hydrolase, alpha/beta fold family protein	-1.1972	0.000259135		Vitvi08g01168		Short-chain dehydrogenase/reductase	1.1228	1.54523e-15		Vitvi04g00774		Acyl-activating enzyme 7	-1.52736	1.27627e-09
Vitvi06g00038			1.15507	0.0375439		Vitvi10g00567		Cysteine protease RCR3	-1.95535	0.000263707		Vitvi08g01490		Inosine-uridine preferring nucleoside hydrolase family protein	1.21928	1.58787e-15		Vitvi02g00235		Unknown protein	-1.31496	1.31771e-09
Vitvi04g01862		No hit	1.21616	0.0378079		Vitvi12g01940		No hit	-1.65479	0.00026908		Vitvi13g00050		ACR4 (Arabidopsis CRINKLY4)	1.28724	1.64509e-15		Vitvi11g01186	PIN9	PIN1 auxin transport protein	-2.33275	1.32206e-09
Vitvi08g00078		MATE efflux family protein	2.08325	0.0378144		Vitvi19g00165		Anthocyanidin 3-O-glucosyltransferase	-1.03855	0.000269508		Vitvi08g00171	CYP71BE1	CYP71A22	3.32229	1.65344e-15		Vitvi14g00268		Xyloglucanase inhibitor	-1.7004	1.32771e-09
Vitvi10g02238		Receptor-like protein kinase homolog RK20-1	1.67721	0.0401851		Vitvi09g01314		Coatomer beta subunit	-1.77685	0.000278004		Vitvi07g02139		Phenazine biosynthesis PhzC/PhzF	1.50162	1.6613e-15		Vitvi04g02188	PrxIII07b	Peroxidase 64	-1.95988	1.33363e-09
Vitvi02g01488		No hit	1.35241	0.0401952		Vitvi17g01481		No hit	-1.15116	0.00028642		Vitvi16g01940		HcrVf2 protein	3.2458	1.68154e-15		Vitvi18g00190	PrxIII07c	Peroxidase 64	-1.26376	1.36497e-09
Vitvi06g01192	F3'5'H6	Flavonoid 3',5'-hydroxylase	1.21899	0.0415739		Vitvi18g02816			-1.87077	0.000287312		Vitvi01g01859		Cationic amino acid transporter 5	1.16842	1.7006e-15		Vitvi17g01360		Unknown protein	-1.09082	1.36907e-09
Vitvi18g01705		R protein L6	1.16075	0.045169		Vitvi00g00786		Pollen Ole e 1 allergen and extensin	-1.63911	0.000291026		Vitvi19g02192		Glutathione S-transferase 25 GSTU25	2.52777	1.74712e-15		Vitvi06g00064	ACD1	Accelerated cell death 1 ACD1	-1.67809	1.39295e-09
Vitvi03g01571		Alpha-amylase	1.07389	0.0464864		Vitvi04g00467		Expansin family protein (EXPR3)	-3.05129	0.000323239		Vitvi14g01363			1.3841	1.76124e-15		Vitvi01g01714		No hit	-1.24972	1.48063e-09
Vitvi02g00686	ZFP12	Zinc finger (C2H2 type) family	1.07128	0.0482645		Vitvi02g00270	F3H9	Naringenin,2-oxoglutarate 3-dioxygenase	-1.18896	0.000324779		Vitvi15g00706		Auxin-responsive SAUR11	1.91842	1.80121e-15		Vitvi19g01729		Zinc transporter ZIP5	-2.4371	1.48264e-09
						Vitvi03g00075			-1.67196	0.000325488		Vitvi13g01916	WRKY41	WRKY DNA-binding protein 70	2.48493	1.83173e-15		Vitvi12g00498		Syntaxin 1B/2/3/4	-1.02938	1.54356e-09
						Vitvi18g03081		No hit	-1.24874	0.00033946		Vitvi08g02107		Unknown protein	1.02968	1.89195e-15		Vitvi03g00497		Leucine-rich repeat	-1.13367	1.55441e-09
						Vitvi03g01522	CYP82pseudo_chr3_1	S-N-methylcoclaurine 3'-hydroxylase	-1.66496	0.00035166		Vitvi12g00188		Riboflavin kinase	1.54181	1.89203e-15		Vitvi11g01406			-2.30053	1.59549e-09
						Vitvi19g01791	TPS26	Vetispiradiene synthase	-1.47303	0.000373875		Vitvi03g01173		2-nitropropane dioxygenase	1.37815	1.95033e-15		Vitvi17g00046	bHLH075	Basic helix-loop-helix (bHLH) family	-1.01375	1.62362e-09
						Vitvi12g00471			-1.11618	0.000396496		Vitvi11g01429		Unknown protein	1.70749	1.96113e-15		Vitvi18g02298	TPS04	(-)-germacrene D synthase	-1.14314	1.67118e-09
						Vitvi07g01583		Adenylylsulfate kinase	-1.83636	0.000406508		Vitvi03g00509		Nitrite reductase	1.27228	1.99193e-15		Vitvi15g00876	bHLH067	Basic helix-loop-helix (bHLH) family	-1.27164	1.8986e-09
						Vitvi14g02492		Unknown	-1.30494	0.0004088		Vitvi14g02866			4.61071	2.02204e-15		Vitvi02g00223		Unknown protein	-1.13862	2.03337e-09
						Vitvi11g01529			-1.96312	0.000409309		Vitvi10g00456		Lectin-receptor like protein kinase 3	4.42742	2.04119e-15		Vitvi13g00618		BTB/POZ; NPH3	-1.28311	2.06954e-09
						Vitvi08g01935	AGL15b	MADS-box agamous-like 15	-2.2401	0.000411781		Vitvi06g00456	PP2C16	Protein phosphatase 2C POLTERGEIST-like 4	1.41466	2.04563e-15		Vitvi10g00026		Xyloglucan endotransglucosylase/hydrolase 8	-1.04592	2.13841e-09
						Vitvi15g01683		DTA2 (downstream target of AGL15 2)	-1.42458	0.000418235		Vitvi02g00403		MATE efflux family protein	3.90516	2.07636e-15		Vitvi04g01264		DUF620	-1.5937	2.15692e-09
						Vitvi03g01364		Auxin responsive SAUR protein	-2.84461	0.000428272		Vitvi01g00311		Protein kinase	2.19638	2.20978e-15		Vitvi19g00165		Anthocyanidin 3-O-glucosyltransferase	-1.16745	2.25483e-09
						Vitvi03g01365		Auxin responsive SAUR protein	-2.76496	0.000428738		Vitvi12g02419		Receptor protein kinase RK20-1	5.92042	2.22517e-15		Vitvi07g02498		Polygalacturonase GH28	-2.08854	2.30648e-09
						Vitvi18g02124	CYP716E16	Taxadiene 5-alpha-hydroxylase	-2.45994	0.000454731		Vitvi12g02373		Cellulose synthase CSLB04	2.7465	2.25386e-15		Vitvi12g00430		Endo-1,4-beta-glucanase	-1.17564	2.34294e-09
						Vitvi11g00365		Copper-binding family protein	-1.20731	0.000471884		Vitvi04g00531		Unknown protein	1.27187	2.26139e-15		Vitvi10g00034		Tryptophan synthase, beta subunit	-1.11282	2.43038e-09
						Vitvi01g02051		unknown	-1.09484	0.000482428		Vitvi10g01211		SHR5-receptor-like kinase	2.79406	2.26551e-15		Vitvi04g00973		Ammonium transporter 1;2	-1.50827	2.44657e-09
						Vitvi07g02493		unknown	-1.9153	0.000484909		Vitvi11g00201		Carrier protein, Mitochondrial	1.37441	2.39991e-15		Vitvi06g01097	UGT-like36	Anthocyanin 3-O-galactosyltransferase	-1.79793	2.46715e-09
						Vitvi01g00730		MAP4K alpha1	-2.82563	0.000485488		Vitvi12g02732		RPS2 (resistant to p. syringae 2)	1.34908	2.48682e-15		Vitvi04g00085		Lysine decarboxylase	-1.11203	2.5912e-09
						Vitvi07g01307	SKS4	Monocopper oxidase SKS15 (SKU5 Similar 15)	-2.49603	0.000488124		Vitvi18g00164		Syringolide-induced protein 14-1-1	1.65435	2.52038e-15		Vitvi02g01832		Adenine phosphoribosyltransferase	-1.29716	2.59561e-09
						Vitvi05g01886		Unknown	-1.10679	0.000503821		Vitvi08g00823	PrxIII02a	Peroxidase	1.99484	2.66226e-15		Vitvi04g00307	TIP4-1	Aquaporin TIP4;1	-1.21417	2.70123e-09
						Vitvi07g00201		Endomembrane protein 70	-1.64939	0.000524257		Vitvi01g01941		Map kinase substrate 1 MKS1	2.67811	2.68698e-15		Vitvi04g00394		Aminoacyl-tRNA synthetase, related	-1.12589	2.75356e-09
						Vitvi13g00680		Nodulin-like protein	-2.36922	0.000540122		Vitvi14g02510		Hypoxia-responsive	1.5001	2.72671e-15		Vitvi11g00038		Peroxiredoxin bcp	-1.26758	2.79055e-09
						Vitvi02g00430		Senescence-inducible chloroplast stay-green protein 2	-2.85449	0.000552974		Vitvi04g00798		Alpha-amylase/subtilisin inhibitor	3.18328	2.75382e-15		Vitvi11g00324		No hit	-1.17012	2.82989e-09
						Vitvi06g01985	SKS11	Monocopper oxidase SKS11 (SKU5 Similar 11)	-2.95392	0.000570097		Vitvi04g00644		Aspartyl protease	5.42218	2.78762e-15		Vitvi10g00782		EMB2756 (embryo defective 2756)	-1.35238	2.84828e-09
						Vitvi14g00675		Beta-D-glucosidase	-1.60431	0.00059617		Vitvi06g01605	DIR17		7.62261	2.78762e-15		Vitvi14g01302	bZIP39	BZIP transcription factor BZIP42	-1.85926	2.90175e-09
						Vitvi07g00074		Coated vesicle membrane protein	-2.45297	0.0005966		Vitvi10g01798		Unknown	1.63406	2.78762e-15		Vitvi07g02029	PrxIII25a	Peroxidase ATP32, class III	-1.35617	3.08855e-09
						Vitvi05g01453		Protein binding protein	-1.48616	0.00061875		Vitvi01g01440		Aldose reductase	1.03188	2.82106e-15		Vitvi07g00690		Photosystem II reaction centre W (PsbW)	-1.07066	3.18159e-09
						Vitvi18g02287	TPS77	Germacrene-D synthase	-1.95824	0.000630482		Vitvi15g00997	PYL8c	Abscisic acid receptor PYL9 RCAR1	1.00411	2.82106e-15		Vitvi14g01139		No hit	-1.44032	3.19316e-09
						Vitvi10g00782		EMB2756 (embryo defective 2756)	-1.60332	0.000646699		Vitvi17g00325	LBDIIa2	Lateral organ boundaries protein 41	1.31247	2.9416e-15		Vitvi10g00474		Stem-specific protein TSJT1	-1.59419	3.22356e-09
						Vitvi14g01276			-2.91011	0.000653252		Vitvi11g01706		Chitinase, class V	1.23083	2.96976e-15		Vitvi07g00639		Unknown protein	-1.08421	3.35435e-09
						Vitvi12g00387		MAPKKK15	-1.00834	0.000653294		Vitvi05g00787		Peroxisomal membrane protein PMP22	2.54157	3.0704e-15		Vitvi17g00386		Phosphoprotein NtEPc	-2.20141	3.51609e-09
						Vitvi10g00660		Unknown protein	-2.8481	0.00066356		Vitvi19g00697		Cellulose synthase CSLE1	1.06227	3.21056e-15		Vitvi16g00752	PKSIII-like3	Chalcone synthase [Vitis vinifera]	-1.76066	3.66691e-09
						Vitvi12g02201		No hit	-2.60662	0.000693142		Vitvi07g02066	ERF9	ERF/AP2 transcription factor sub B-1(ATERF-3)	1.81011	3.28659e-15		Vitvi14g01238		DDT domain-containing protein	-1.03502	3.67502e-09
						Vitvi12g00858		Tobamovirus multiplication 1 homolog 2	-2.28028	0.000697832		Vitvi03g00207	NAC41	NAC domain containing protein 36	1.37942	3.32958e-15		Vitvi01g00014		unknown	-1.58097	3.9174e-09
						Vitvi12g02348		EF hand	-3.0085	0.000729912		Vitvi17g00116		Protein kinase AKIN gamma	1.0414	3.34692e-15		Vitvi16g02079		Histone-lysine N-methyltransferase ATXR6	-1.54991	3.92509e-09
						Vitvi01g01359	PrxIII32a	Peroxidase ATP23a	-1.01554	0.000742948		Vitvi13g01823	HB48	Homeobox-leucine zipper protein HAT14	1.77333	3.50187e-15		Vitvi07g01415		UDP-glucoronosyl/UDP-glucosyl transferase	-1.73297	3.95204e-09
						Vitvi03g01500		Specific tissue protein 2	-1.33423	0.000757923		Vitvi16g00178	SK6	Shikimate kinase	1.11508	3.50932e-15		Vitvi10g00826	JAZ6	Jasmonate ZIM domain-containing protein 8	-1.11846	4.00382e-09
						Vitvi17g00787		Armadillo/beta-catenin repeat protein / U-box domain-containing protein	-1.34863	0.000806424		Vitvi13g00233		Exocyst subunit EXO70 H2	4.91444	3.52016e-15		Vitvi01g00443		Phosphoethanolamine N-methyltransferase	-1.1031	4.09328e-09
						Vitvi04g01871	RD22k/l	RD22 [Vitis vinifera]	-2.79039	0.000808023		Vitvi18g00780		Triacylglycerol lipase	4.41647	3.54199e-15		Vitvi03g00610		N-acetyltransferase ESCO2	-1.15739	4.16249e-09
						Vitvi02g01537	CYP76Y2	CYP76C4	-1.26361	0.000835452		Vitvi09g01597		Thioesterase family	2.1951	3.54547e-15		Vitvi18g01224	PIN12	Auxin efflux carrier protein 6	-1.58426	4.30854e-09
						Vitvi13g02519		Thaumatin SE39b	-1.40688	0.00085577		Vitvi10g01804		RKF1 (receptor-like kinase in flowers 1)	1.36005	3.54567e-15		Vitvi18g01010		Unknown protein	-1.04496	4.37813e-09
						Vitvi11g01683		Xyloglucan endotransglucosylase/hydrolase 23	-2.50123	0.000871734		Vitvi19g01935		Serine/threonine-protein kinase receptor ARK3	3.54791	3.55398e-15		Vitvi01g00775		Metal-dependent phosphohydrolase HD domain-containing protein	-1.08096	4.44768e-09
						Vitvi04g01596		Nodulin MtN21 family	-1.54933	0.000908456		Vitvi04g00094	CWINV1	Beta-fructosidase (BFRUCT1)	2.79173	3.59899e-15		Vitvi09g00488		Phototropic-responsive NPH3	-1.88797	4.44919e-09
						Vitvi10g02190		(E,E)-alpha-farnesene synthase	-2.1668	0.000934844		Vitvi18g02748		No hit	1.78136	3.61023e-15		Vitvi12g02450		Anthocyanidin 3-O-glucoside-6''-O-malonyltransferase	-1.33508	4.46956e-09
						Vitvi09g00366	pGlcT3	Plastidic glucose transporter 2	-1.69026	0.000935677		Vitvi17g00347		Fw2.2 ORFX	3.13505	3.61236e-15		Vitvi13g02496		Polygalacturonase GH28	-1.95341	4.52564e-09
						Vitvi07g00166		Early-responsive to dehydration	-1.11809	0.0009704		Vitvi15g00380		Unknown	2.00186	3.61236e-15		Vitvi10g01723		Zinc finger (C3HC4-type ring finger)	-1.05998	4.52754e-09
						Vitvi04g01730		No hit	-1.87552	0.00100068		Vitvi13g01833		Molybdopterin synthase (CNX2)	1.28845	3.7629e-15		Vitvi07g01864		Zinc finger (CCCH-type) family protein	-1.21724	4.5343e-09
						Vitvi18g00833		No hit	-1.23663	0.00105475		Vitvi18g00365		Sulfate transporter 1.3	1.1299	3.84282e-15		Vitvi11g00454		Nitrate transporter	-2.28909	4.59879e-09
						Vitvi07g02979		Acyl-coenzyme A thioesterase 9.	-1.13819	0.00114848		Vitvi01g01549		Acid phosphatase/vanadium-dependent haloperoxidase	1.40725	3.93908e-15		Vitvi05g00531			-1.20355	4.66122e-09
						Vitvi08g02277	CYP76A15	CYPLXXVIA2	-1.09094	0.00127209		Vitvi05g01301		UDP-glucose:flavonoid 7-O-glucosyltransferase	4.88581	4.03662e-15		Vitvi12g00006		RIC7 (ROP-interactive crib motif-containing protein 7)	-1.91473	4.70704e-09
						Vitvi03g01583		no hit	-2.65049	0.00129559		Vitvi14g03118		Disease resistance protein	1.51742	4.07651e-15		Vitvi08g02331		Purple acid phosphatase 16 ATPAP16/PAP16	-1.1243	4.86584e-09
						Vitvi06g01709		No hit	-1.338	0.00129985		Vitvi08g01101		Exocyst subunit EXO70 H4	3.10929	4.33887e-15		Vitvi16g01231		Unknown protein	-1.12212	5.00856e-09
						Vitvi04g00143			-2.13599	0.00131068		Vitvi08g02053		U-box domain-containing protein	3.7476	4.39136e-15		Vitvi19g01730			-2.76253	5.03111e-09
						Vitvi13g00176		MATE efflux family protein	-1.07379	0.00131445		Vitvi07g02140		Phenazine biosynthesis PhzC/PhzF protein	2.29009	4.40162e-15		Vitvi09g00290		Arabidopsis histidine phosphotransfer AHP4	-2.97609	5.04112e-09
						Vitvi18g01933		No hit	-1.50207	0.00131445		Vitvi19g00070		Spg1p (septum-promoting GTPase)	1.20023	4.63216e-15		Vitvi04g00670		Glutamine dumper 2	-1.87976	5.20725e-09
						Vitvi05g00649		H1flk	-1.21421	0.00141081		Vitvi14g01523	WRKY43	WRKY DNA-binding protein 75	2.9168	4.64413e-15		Vitvi14g01365		feronia receptor-like kinase	-1.51932	5.27134e-09
						Vitvi13g02038			-1.27153	0.00141448		Vitvi10g00732	WRKY31	WRKY DNA-binding protein 71	2.46052	4.93553e-15		Vitvi12g01965		Mlo4	-1.57828	5.28559e-09
						Vitvi16g00058		C2 domain-containing protein	-1.26862	0.00141725		Vitvi01g00955		UDP-galactose transporter 3	1.04185	5.07561e-15		Vitvi08g01834		MYR1 (MYB-related protein 1)	-1.11181	5.57884e-09
						Vitvi13g01851		Unknown	-1.33251	0.0014621		Vitvi04g01856		Ankyrin repeat	1.85751	5.1108e-15		Vitvi11g00365		Copper-binding family protein	-1.29094	5.78188e-09
						Vitvi03g01368		Auxin responsive SAUR protein	-2.09467	0.00148014		Vitvi19g01948		S-locus protein kinase	2.66417	5.12335e-15		Vitvi01g01642		Nuclear transcription factor Y subunit B related	-1.59115	5.94305e-09
						Vitvi10g00341		Equilibrative nucleoside transporter ENT3	-1.645	0.00151473		Vitvi04g02232		S-receptor kinase	3.95471	5.25424e-15		Vitvi07g01624		Prolyl 4-hydroxylase	-1.34849	6.04019e-09
						Vitvi01g00389		Unknown protein	-1.39428	0.00155784		Vitvi09g01554		Unknown	2.01027	5.31324e-15		Vitvi15g01092		Zinc finger (C3HC4-type ring finger)	-1.2767	6.11931e-09
						Vitvi06g01653		No hit	-1.31143	0.00158727		Vitvi06g00810	ERF069	Ethylene-responsive transcription factor cytokinin response factor 1	1.14172	5.40777e-15		Vitvi10g00372		LHCB3 (light-harvesting chlorophyll binding protein 3)	-1.05719	6.14942e-09
						Vitvi02g01118		Anthraniloyal-CoA: methanol anthraniloyal transferase	-2.03646	0.00159268		Vitvi05g01963		Glutathione S-transferase 25 GSTU7	2.51997	5.46235e-15		Vitvi03g00272	PHOT2	Phototropin-2	-1.52624	6.36379e-09
						Vitvi02g01443		Unknown	-2.6009	0.00169903		Vitvi13g02104		Calmodulin-binding	2.72152	5.52935e-15		Vitvi10g01642		Unknown protein	-1.84685	6.3819e-09
						Vitvi16g01603		No hit	-2.31002	0.00176238		Vitvi01g00290	LBDIIa4	Lateral organ boundaries protein 41	3.29081	5.54435e-15		Vitvi01g00309		Zinc finger protein 6	-1.57006	6.48959e-09
						Vitvi07g01959		Magnesium transporter CorA	-1.4644	0.00180718		Vitvi01g01072		PHO1-like protein	2.57022	5.63433e-15		Vitvi02g00701		No hit	-1.70839	6.5064e-09
						Vitvi01g01703		11-beta-hydroxysteroid dehydrogenase	-1.21968	0.00182879		Vitvi10g02085		Alpha-galactosidase precursor	1.22713	5.69487e-15		Vitvi16g00849	UGT-like32	Anthocyanidin 3-O-glucosyltransferase	-2.73559	6.53901e-09
						Vitvi08g02239		No hit	-2.24485	0.0019113		Vitvi06g00590		Proton-dependent oligopeptide transport (POT) family protein	1.41556	5.70941e-15		Vitvi09g01581		Unknown	-1.77553	6.60365e-09
						Vitvi11g01335	CYP92pseudo_chr11_1	flavonoid 3-monooxygenase	-1.04702	0.00192998		Vitvi07g01319		Disease resistance protein (TIR-NBS-LRR class)	1.2396	5.78138e-15		Vitvi05g01843		Unknown protein	-1.35803	6.9343e-09
						Vitvi07g01539		Phosphoenolpyruvate carboxykinase	-1.10094	0.00204464		Vitvi13g02551		S-receptor kinase	4.20208	6.05312e-15		Vitvi16g00681	HSP20-39	Heat shock 22 kDa protein	-1.09887	7.07943e-09
						Vitvi10g00569			-1.34456	0.00206413		Vitvi05g01556		Regulator of chromosome condensation (RCC1)	1.88093	6.14145e-15		Vitvi15g00500		ferredoxin-related	-1.14318	7.61867e-09
						Vitvi12g00441		Clathrin assembly protein 5	-1.32813	0.00209836		Vitvi16g00349	ERF107	Ethylene-responsive element binding factor	2.98669	6.33774e-15		Vitvi06g01676		CCT motif constans-like	-1.63807	7.75404e-09
						Vitvi19g00432	GA2ox6	Gibberellin 2-beta-dioxygenase 7	-1.68575	0.00211573		Vitvi18g02696	pPLA-IIα1a	Patatin	4.10008	7.28487e-15		Vitvi01g00498		Dynamin-like protein 2b	-1.10817	7.81221e-09
						Vitvi04g02149			-1.46966	0.00221074		Vitvi06g01682	ZFP30	Zinc finger (C2H2 type) protein (ZAT11)	1.52659	7.3136e-15		Vitvi18g01607		CRK1 protein	-1.63646	7.81537e-09
						Vitvi19g01921		No hit	-1.71781	0.00225188		Vitvi12g01903		RKF3 (receptor-like kinase IN in flowers 3)	1.39457	7.36312e-15		Vitvi14g01128		Non-specific lipid-transfer protein 2 (LTP 2)	-1.8538	8.10299e-09
						Vitvi04g01353		Chaperone BCS1 mitochondrial	-1.5686	0.00229328		Vitvi18g02112		RPS4 (resistant to p. syringae 4)	1.03927	7.56888e-15		Vitvi18g00967		Retrotransposon protein, Unclassified	-1.21115	8.33818e-09
						Vitvi06g00124		Proton-dependent oligopeptide transport (POT) family protein	-1.94351	0.00239849		Vitvi10g01594	ERF-8	Ethylene-responsive transcription factor 9	1.00118	7.65121e-15		Vitvi03g00692		Serine carboxypeptidase S10	-1.37359	8.64663e-09
						Vitvi08g01291		TTL1 (tetratricopetide-repeat thioredoxin-like 1)	-1.22582	0.00246369		Vitvi08g02085		Unknown protein	3.54865	7.75919e-15		Vitvi12g02666			-1.26213	8.76104e-09
						Vitvi13g02110		Ankyrin repeat	-1.01603	0.00251259		Vitvi14g01458	RAP2.6	Ethylene-responsive transcription factor ERF113	1.02067	8.60057e-15		Vitvi05g01554	SHR2	Protein shoot gravitropism 7	-1.53957	9.02717e-09
						Vitvi12g02666			-1.68613	0.00251511		Vitvi19g02292		CF4	2.98813	8.68214e-15		Vitvi02g00666		LOL1 (LSD ONE like 1)	-1.0678	9.12202e-09
						Vitvi18g00973		Radialis-like protein 6	-1.0097	0.00254653		Vitvi12g02174		Unknown protein	1.22894	8.92959e-15		Vitvi15g00753		Unknown	-1.02075	9.22039e-09
						Vitvi04g01075	SWEET9	NEC1	-1.83498	0.00272952		Vitvi12g02063		Unknown protein	1.04391	9.25832e-15		Vitvi18g00589		Leucine-rich repeat transmembrane protein kinase	-1.34937	9.72208e-09
						Vitvi06g01345	bHLH027	BHLH transcriptional regulator bHLH029	-1.08928	0.00279158		Vitvi06g01530		F-box family protein	2.11669	9.33948e-15		Vitvi08g00840		Ovate family protein 4 OFP4	-1.2132	1.03215e-08
						Vitvi14g01883		Ubiquitin thiolesterase	-2.25812	0.0028924		Vitvi14g00438		Unknown	3.18523	9.34844e-15		Vitvi09g00266		PAB6 (poly(A) binding protein 6)	-1.37305	1.06842e-08
						Vitvi18g02257		Actin-related protein 3	-2.57256	0.00291327		Vitvi14g02435		Germin-like protein 2 [Vitis vinifera]	1.01464	9.38658e-15		Vitvi17g00366		MYB divaricata	-1.52738	1.11313e-08
						Vitvi08g00014		Unknown protein	-1.21023	0.00299495		Vitvi10g01685		No hit	2.85084	9.4055e-15		Vitvi07g01604		N-acetyltransferase hookless1 HLS1	-1.25143	1.12879e-08
						Vitvi18g02627		Branched-chain-amino-acid transaminase ATBCAT-2	-1.41993	0.00300131		Vitvi06g00137		S-receptor kinase	1.63457	9.90809e-15		Vitvi02g00242	NAC24	NAC Secondary wall thickening promoting factor1	-1.42262	1.15176e-08
						Vitvi18g02582		UDP-glycosyltransferase 85A1	-1.1397	0.00301925		Vitvi11g01475		Unknown protein	1.75235	1.01373e-14		Vitvi13g00870		Tetracycline transporter	-1.25091	1.15284e-08
						Vitvi13g01871	TPS109	Pinene synthase	-2.08837	0.00304289		Vitvi18g00760		N-hydroxycinnamoyl/benzoyltransferase 3	1.83891	1.03206e-14		Vitvi08g02095		No hit	-1.54794	1.16219e-08
						Vitvi09g00343		Unknown protein	-1.35408	0.00304506		Vitvi07g00062		Pyruvate kinase isozyme A, chloroplast precursor	1.14178	1.03391e-14		Vitvi14g00081		Haloacid dehalogenase hydrolase	-1.11287	1.16301e-08
						Vitvi17g00281			-1.96291	0.0031601		Vitvi14g02022		Calmodulin-binding	1.13959	1.06826e-14		Vitvi14g01253	TCP1	TCP family transcription factor 1	-5.2161	1.19007e-08
						Vitvi14g00609		unknown	-1.42664	0.00328205		Vitvi18g00013		Lys Motif-Type Receptor-Like Kinase LYK8	1.37547	1.07197e-14		Vitvi03g00360		PLATZ transcription factor	-1.1352	1.24764e-08
						Vitvi02g01112		No hit	-1.10144	0.00332015		Vitvi05g01722	ERF096L1	Ethylene response factor ERF14	4.87568	1.07921e-14		Vitvi07g01714	HCBT1	Anthranilate N-hydroxycinnamoyl/benzoyltransferase	-1.44812	1.26194e-08
						Vitvi03g00082		R protein PRF disease resistance protein	-1.8134	0.00337692		Vitvi15g00727		unknown	1.00142	1.1028e-14		Vitvi08g01146	SNZ	APETALA2 (AP2) floral homeotic protein	-1.08123	1.3237e-08
						Vitvi09g02012		Beta-amyrin synthase	-2.20637	0.0033987		Vitvi05g01910		Inhibitor of trypsin and hageman factor (CMTI-V)	2.4935	1.12495e-14		Vitvi01g00065		Processing peptidase beta subunit, mitochondrial	-1.11597	1.32558e-08
						Vitvi17g00343	CYP736A17	ferulate 5-hydroxylase	-1.11125	0.00343606		Vitvi10g02422		CRK10 (cysteine-rich RLK10)	2.12575	1.13978e-14		Vitvi02g01804		Cell division control protein CDC7	-1.19427	1.42597e-08
						Vitvi06g01902		No hit	-1.23496	0.0034421		Vitvi18g02273	TPS11	(-)-germacrene D synthase	4.40646	1.15122e-14		Vitvi07g01868		Unknown protein	-1.01215	1.54797e-08
						Vitvi05g00529		Protease inhibitor/seed storage/lipid transfer protein (LTP)	-1.02197	0.00360542		Vitvi19g00185		4-amino-4-deoxychorismate lyase	1.26998	1.15218e-14		Vitvi04g02306		Peroxidase 64	-1.53262	1.56016e-08
						Vitvi04g02072			-1.84165	0.00370773		Vitvi14g00500		epidermal patterning factor-like protein 9 [Arabidopsis thaliana]	1.26468	1.16914e-14		Vitvi08g00819		Curculin-like (mannose-binding) lectin family	-1.28001	1.56773e-08
						Vitvi14g01062		MATE efflux family protein	-1.58977	0.00385111		Vitvi08g01352			3.31696	1.1729e-14		Vitvi10g00360		Unknown protein	-1.23644	1.66735e-08
						Vitvi13g02062		No hit	-1.15782	0.00391118		Vitvi17g01527		Betaine-aldehyde dehydrogenase	1.6057	1.1978e-14		Vitvi08g01335	LAC13	Laccase	-1.17508	1.68586e-08
						Vitvi07g00059		Beta-ketoacyl-CoA synthase	-1.2123	0.004046		Vitvi18g00304		S-receptor kinase	1.35005	1.20474e-14		Vitvi13g01849		Lectin	-1.23176	1.69552e-08
						Vitvi06g00547		Subtilisin protease C1	-1.9421	0.00405403		Vitvi18g00391		Unknown	1.17495	1.20474e-14		Vitvi08g01465		unknown	-1.97081	1.89204e-08
						Vitvi02g00344		Translation initiation factor eIF-2B alpha subunit	-1.29182	0.00406324		Vitvi04g00153	MYBPA7	Myb domain protein 7	1.23635	1.25e-14		Vitvi06g00674		Unknown protein	-1.55018	1.94405e-08
						Vitvi10g02098			-1.80486	0.00423206		Vitvi13g01996		fringe-related protein	1.69575	1.25e-14		Vitvi11g01184		Allyl alcohol dehydrogenase	-1.11634	1.95492e-08
						Vitvi12g02658		Globulin-like protein	-1.25463	0.00429031		Vitvi07g02243		No hit	2.04282	1.27019e-14		Vitvi12g00396		Cellulose synthase CSLB04	-3.23251	1.96772e-08
						Vitvi18g02631		unknown	-1.03212	0.0043185		Vitvi08g01412	RAV5	Regulator of the ATPase vacuolar RAV2	1.3516	1.29348e-14		Vitvi07g01395		Cis-zeatin O-beta-D-glucosyltransferase	-1.82346	1.98562e-08
						Vitvi17g01402		Map kinase substrate 1 MKS1	-1.75651	0.00443547		Vitvi19g00908		WD-40 repeat	1.76998	1.32455e-14		Vitvi03g00422		Expp1 protein precursor	-1.12944	1.99193e-08
						Vitvi09g00308		Unknown protein	-2.09506	0.00446775		Vitvi08g01931	HSFB3	Heat shock transcription factor B3	4.13231	1.32493e-14		Vitvi07g03061		Unknown protein	-1.07259	2.03865e-08
						Vitvi03g01564			-1.09852	0.00455298		Vitvi07g00405		Zinc finger (C3HC4-type ring finger)	2.6039	1.33113e-14		Vitvi05g01528		Glucosyltransferase-11	-1.55148	2.04121e-08
						Vitvi06g00149		Lipoxygenase (LOX2)	-1.01639	0.00460533		Vitvi01g00327		Wall-associated kinase	2.01775	1.35367e-14		Vitvi07g00393	MYBF1	Myb domain protein 12	-1.74321	2.13991e-08
						Vitvi10g02330	TPS128/129	S-linalool synthase	-1.33286	0.00497378		Vitvi04g01378	PrxIII33a	Peroxidase 72	1.35735	1.35599e-14		Vitvi12g00117		PMR5 (powdery mildew resistant 5)	-2.05946	2.17036e-08
						Vitvi07g02446		Calcium-binding protein CML	-1.84553	0.00509127		Vitvi08g01241		Lectin receptor kinase 7	2.72552	1.37098e-14		Vitvi10g00603		Auxin-independent growth promoter (axi 1)	-1.20866	2.17987e-08
						Vitvi02g00231	bHLH009	Basic helix-loop-helix (bHLH) family	-1.44546	0.00510928		Vitvi10g00508		Glutaredoxin	1.45297	1.3967e-14		Vitvi13g00583		Protein transport protein Sec61 subunit beta	-1.14422	2.195e-08
						Vitvi07g00496	EXPA8	Expansin EXPA17	-1.14419	0.00518555		Vitvi12g02498		Nudix hydrolase 2	1.74958	1.42319e-14		Vitvi04g00289		GATA transcription factor 11	-1.00125	2.20929e-08
						Vitvi08g02162		No hit	-1.19702	0.00544067		Vitvi14g01808		Alpha-dioxygenase	1.0075	1.42515e-14		Vitvi03g01503		Epicotyl-specific tissue protein	-2.31731	2.2272e-08
						Vitvi01g00019	BR6OX2-1	Brassinosteroid-6-oxidase [Vitis vinifera]	-2.03721	0.00547606		Vitvi18g02142		12-oxophytodienoate reductase 1	1.89104	1.4676e-14		Vitvi01g01981		Bet v I allergen	-1.4966	2.27799e-08
						Vitvi12g00053		Protein kinase	-1.81978	0.00553512		Vitvi10g02249		Receptor kinase RK20-1	2.59973	1.46918e-14		Vitvi05g00126		Unknown	-1.09903	2.31795e-08
						Vitvi03g01501		Unknown	-1.34655	0.00576153		Vitvi15g01537		Calcineurin phosphoesterase	1.34271	1.4877e-14		Vitvi10g01107	pPLA-IIIα	Patatin protein 3	-1.70262	2.35429e-08
						Vitvi19g01789	TPS23	(-)-germacrene D synthase	-1.34734	0.00599168		Vitvi03g01650		Pathogenesis related protein 1 precursor (pr1 gene)	4.71076	1.49043e-14		Vitvi17g00645		Unknown protein	-1.12569	2.39016e-08
						Vitvi07g02095			-1.69905	0.00634294		Vitvi08g02327		No hit	1.82386	1.49898e-14		Vitvi09g01751		unknown	-2.70474	2.46791e-08
						Vitvi18g02276	TPS82	(-)-germacrene D synthase	-2.33632	0.00661425		Vitvi06g01416		Unknown	1.17873	1.50118e-14		Vitvi13g01862	WRI1	Ethylene-responsive transcription factor WRINKLED 1	-1.49769	2.5809e-08
						Vitvi13g01378		Steroid sulfotransferase	-1.33383	0.00721485		Vitvi11g00116	PAL3	Phenylalanine ammonia-lyase	3.49859	1.55128e-14		Vitvi18g02768	HB67	BEL1-like homeodomain 10	-1.08669	2.58927e-08
						Vitvi03g01493			-1.79077	0.00735021		Vitvi00g02173		Expansin beta 1 precursor	1.32609	1.55663e-14		Vitvi09g00371		Helicase; 55525-51977	-1.2362	2.61668e-08
						Vitvi19g02157		Potassium transporter 1	-1.28976	0.00744251		Vitvi04g01218			2.47704	1.57465e-14		Vitvi13g02088		Ozone-responsive stress protein	-1.81391	2.70081e-08
						Vitvi04g01889			-1.35039	0.00757839		Vitvi01g00921		Nitrate transporter 1:2	1.20793	1.72258e-14		Vitvi13g00309	EXPA13	Alpha-expansin 6 precursor	-1.36013	2.73578e-08
						Vitvi03g01361		Auxin responsive SAUR protein	-1.98009	0.00767764		Vitvi14g02663		Aldo/keto reductase	1.17244	1.74331e-14		Vitvi17g00164		Origin recognition complex subunit 5, related	-1.52205	2.74277e-08
						Vitvi10g01121		Integral membrane family protein UPF0497	-1.01027	0.00775563		Vitvi16g01536			3.43873	1.7442e-14		Vitvi07g01334		Cation/hydrogen exchanger 28 (CHX28)	-1.37624	2.85617e-08
						Vitvi14g02972			-1.53685	0.00779448		Vitvi02g00258		Subtilisin protease	2.46522	1.75609e-14		Vitvi03g01395	DIR5	Dirigent protein pDIR7	-1.42603	2.90325e-08
						Vitvi05g01231		Ankyrin repeat protein	-1.36055	0.00786975		Vitvi11g01128		Unknown protein	1.03286	1.76306e-14		Vitvi11g00515		Potassium channel SKOR	-1.48065	2.91754e-08
						Vitvi14g00676		Beta-D-glucosidase	-1.38137	0.0080681		Vitvi12g00388	WRKY37	WRKY DNA-binding protein 6	1.20236	1.80069e-14		Vitvi18g02627		Branched-chain-amino-acid transaminase ATBCAT-2	-2.38233	2.92928e-08
						Vitvi16g00499	ZFP82	C2H2 zinc finger protein	-1.36716	0.00811169		Vitvi08g01841	NAC61	NAC domain-containing protein 87	1.94397	1.86989e-14		Vitvi12g02424			-2.04312	2.99786e-08
						Vitvi10g02170		Myrcene synthase	-1.48124	0.00847034		Vitvi12g01199		Brassinosteroid insensitive 1-associated receptor kinase 1	2.95848	1.87341e-14		Vitvi00g00791		Pathogenesis-related protein 1 precursor (PRP 1)	-1.46895	3.09473e-08
						Vitvi02g00721		Beta-1,3-glucanase precursor	-1.14949	0.00850052		Vitvi02g00048		Respiratory burst oxidase protein F (RBOHF)	1.13775	1.88324e-14		Vitvi03g00077		Anthranilate N-benzoyltransferase protein 1	-1.02192	3.1075e-08
						Vitvi10g01600	TPS130	S-linalool synthase	-1.2395	0.00864231		Vitvi06g00298		SNO glutamine amidotransferase	1.21468	1.92978e-14		Vitvi02g00241		Glutaredoxin family protein	-1.08438	3.20781e-08
						Vitvi05g02018		No hit	-1.68211	0.00888806		Vitvi17g01389		No hit	3.78639	1.93997e-14		Vitvi12g02247		Protein kinase Xa21	-2.61942	3.26501e-08
						Vitvi06g01964			-1.98807	0.0091559		Vitvi17g01400			4.03955	1.95819e-14		Vitvi04g01616		Zinc finger (C3HC4-type ring finger) family protein	-2.77097	3.28945e-08
						Vitvi08g02269		Purple acid phosphatase 20- ATPAP20/PAP20	-1.48712	0.00920669		Vitvi18g00479			3.67692	1.97383e-14		Vitvi05g00520		Unknown protein	-1.07348	3.31342e-08
						Vitvi00g01452	TPS128/129	Ent-kaurene synthase	-1.57229	0.00948225		Vitvi03g00743		Pathogenesis related protein 1 precursor [Vitis vinifera]	3.2815	2.01244e-14		Vitvi14g01849		No hit	-1.12004	3.41128e-08
						Vitvi13g01341		R protein MLA10	-1.22334	0.00959143		Vitvi17g00203			2.29529	2.04139e-14		Vitvi09g00782		Pentatricopeptide (PPR) repeat-containing protein	-1.53525	3.41205e-08
						Vitvi07g01590		Adenylylsulfate kinase	-1.06752	0.00964918		Vitvi03g00628	LBDIIc1	Lateral organ boundaries protein 38	1.60724	2.06595e-14		Vitvi14g01240		Unknown protein	-1.31639	3.41924e-08
						Vitvi07g02136		Plastocyanin domain-containing protein	-1.60807	0.00980904		Vitvi02g00410		UDP-galactose transporter 2 ATUTR2/UTR2	1.14986	2.15723e-14		Vitvi03g00044		Endo-1,4-beta-glucanase	-1.58253	3.53564e-08
						Vitvi08g02377		RAB GTPase RABA4D	-1.32662	0.00988909		Vitvi06g00560		Copper transporter 1	1.34467	2.15723e-14		Vitvi06g00303		fasciclin arabinogalactan-protein (FLA11)	-1.12734	3.6031e-08
						Vitvi05g00653		Nucleic acid binding	-1.46375	0.0103458		Vitvi11g00075		Avr9/Cf-9 induced kinase 1	2.69125	2.15723e-14		Vitvi04g00509		ATSYTE/NTMC2T2.1/NTMC2TYPE2.1/SYTE	-1.3593	3.60967e-08
						Vitvi18g00327		No hit	-1.51285	0.0108804		Vitvi02g01407		Thaumatin	2.30965	2.19151e-14		Vitvi13g00398		Glucuronosyl transferase	-1.65398	3.64913e-08
						Vitvi11g00798	ADAP	AP2-like ethylene-responsive transcription factor	-1.5132	0.011177		Vitvi14g00488		PATHOgenesIS-related 4	2.84748	2.23094e-14		Vitvi06g00177		Ribosomal protein L6 60S	-1.21607	3.85683e-08
						Vitvi04g02068		Auxin responsive SAUR protein	-1.41588	0.011594		Vitvi05g01578		Chitinase, class IV [Vitis vinifera]	3.25523	2.28578e-14		Vitvi18g01307		Nodulin	-1.22284	3.88488e-08
						Vitvi18g03009		unknown	-1.41835	0.0116808		Vitvi14g00511		Ankyrin repeat	5.33116	2.30978e-14		Vitvi18g02962		Unknown protein	-1.06636	4.02401e-08
						Vitvi15g01324			-1.63767	0.012055		Vitvi01g01990		Ubiquitin carboxyl-terminal hydrolase L5	4.84714	2.33023e-14		Vitvi03g01500		Specific tissue protein 2	-3.08538	4.03747e-08
						Vitvi02g01209		Constitutive disease resistance 1	-1.13808	0.0124137		Vitvi01g00379		Unknown protein	1.2825	2.34937e-14		Vitvi10g02152		Serine/threonine-protein kinase receptor ARK3	-1.78423	4.64701e-08
						Vitvi11g00951			-1.82577	0.0124234		Vitvi18g01766		Retrotransposon protein, Unclassified	1.18956	2.35624e-14		Vitvi19g02278			-1.13963	4.73921e-08
						Vitvi17g01483			-1.17955	0.0125071		Vitvi06g01194	F3'5'H9	Flavonoid 3',5'-hydroxylase	5.4389	2.39388e-14		Vitvi07g00741			-2.02088	4.80015e-08
						Vitvi19g00980		No hit	-1.77641	0.0125989		Vitvi17g00904		ferric reduction oxidase 8 FRO8	3.23308	2.39388e-14		Vitvi07g00924		FRK1 (FLG22-induced receptor-like kinase 1)	-1.09035	5.00354e-08
						Vitvi10g00537		Sodium/calcium exchanger family protein	-1.25206	0.0126478		Vitvi12g00080	GST3	Glutathione S-transferase 9 GSTF9	1.88845	2.54408e-14		Vitvi05g00570		RecA/Rad51/DMC1	-1.76342	5.19546e-08
						Vitvi11g00766		CF5	-1.30323	0.0130171		Vitvi12g00857		Unknown protein	2.18654	2.57559e-14		Vitvi09g01493		Senescence-associated protein	-1.2653	5.20679e-08
						Vitvi12g02683		Leucine Rich Repeat receptor-like kinase	-1.559	0.0137419		Vitvi13g00312	LISCL6	Scarecrow transcription factor 14 (SCL14)	2.55443	2.6108e-14		Vitvi08g02288	GT12	UGT73C2 (UDP-glucosyl transferase 73C2)	-1.87447	5.23023e-08
						Vitvi08g01995		Unknown protein	-2.49952	0.0139788		Vitvi07g02070	ERF127	Ethylene-responsive transcription factor ERF098	1.29358	2.61586e-14		Vitvi08g02231		fructose 1,6-bisphosphatase	-1.37797	5.27024e-08
						Vitvi01g01511	CYP92pseudo_chr1_1	Cyp71A1	-1.29489	0.0142644		Vitvi10g00402		Late embryogenesis abundant protein	1.20761	2.64678e-14		Vitvi17g00235		Exonuclease	-1.43993	5.28254e-08
						Vitvi18g03226		1,4-beta-mannan endohydrolase	-1.41904	0.0143418		Vitvi05g00482		S-receptor kinase	2.06391	2.66945e-14		Vitvi07g02132		Lipid transfer protein	-1.36712	5.303e-08
						Vitvi03g00423		Cell division cycle associated 7 CDCA7	-1.0291	0.0145414		Vitvi09g00133		Nuclear transcription factor Y subunit A-8	2.22237	2.67467e-14		Vitvi03g00040	CYP84A30	ferulate 5-hydroxylase	-1.22707	5.79626e-08
						Vitvi09g01604	PrxIII30b	Peroxidase 48 (Atperox P48)	-1.00333	0.0151498		Vitvi10g01613		CERK1 (chitin elicitor receptor kinase 1)	1.6017	2.72808e-14		Vitvi16g01291		Wax synthase	-1.06659	5.88164e-08
						Vitvi00g01302			-1.05381	0.0168773		Vitvi05g01304		UDP-glucoronosyl/UDP-glucosyl transferase UGT75C1	1.24366	2.74804e-14		Vitvi04g00970		Lung seven transmembrane receptor 1	-1.4379	5.92932e-08
						Vitvi18g02341		1,4-beta-mannan endohydrolase	-1.48994	0.0169387		Vitvi18g02797		Gibberellin-regulated protein 1 (GASA1)	1.01979	2.76952e-14		Vitvi03g01326		Unknown protein	-1.26989	5.94832e-08
						Vitvi07g01111		Unknown	-1.03233	0.0170205		Vitvi15g00018		Lectin	2.50513	2.79123e-14		Vitvi18g00973		Radialis-like protein 6	-3.7756	6.00424e-08
						Vitvi13g00380		Subtilisin protease C1	-1.67497	0.0173602		Vitvi10g00489		NSL1 (necrotic spotted lesions 1)	1.0416	2.82461e-14		Vitvi04g00231		Calmodulin-binding protein	-1.05915	6.16172e-08
						Vitvi11g01566		Serine/threonine kinase 38	-1.26684	0.0175199		Vitvi02g00219		unknown	1.7911	2.8957e-14		Vitvi13g01778		SYN3 (Sister chromatid cohesion 1 protein 3)	-1.52642	6.23446e-08
						Vitvi18g02361		Carboxyesterase18 CXE18	-1.20524	0.0185885		Vitvi01g00511	HSFA8	Heat stress transcription factor A-8	1.06156	2.9274e-14		Vitvi17g00479		Phytochelatin synthetase	-1.16834	6.30557e-08
						Vitvi12g02431			-1.36561	0.019293		Vitvi08g01349		Alpha-1,4-glycosyltransferase	1.75281	2.9274e-14		Vitvi13g00285		Unknown protein	-1.16039	6.58688e-08
						Vitvi09g02014		unknown	-1.42922	0.0197184		Vitvi08g01843	NAC60	NAC domain containing protein 47	1.28494	2.98095e-14		Vitvi13g01904		No hit	-1.43529	6.67905e-08
						Vitvi00g00339	TPS53	1,8-cineole synthase, chloroplast	-1.5184	0.0204298		Vitvi13g01772		Polygalacturonase inhibiting protein 1 PGIP1	4.46115	3.00478e-14		Vitvi17g00569		Basic helix-loop-helix (bHLH) family	-1.08566	6.77258e-08
						Vitvi02g00683		Proton-dependent oligopeptide transport (POT) family protein	-1.4796	0.0205763		Vitvi03g01651		Pathogenesis-related protein 1 precursor (PRP 1)	4.20677	3.05002e-14		Vitvi01g00067		Beta-glucosidase	-1.71359	6.82512e-08
						Vitvi06g01651			-1.55884	0.0206507		Vitvi16g02072		Subtilisin protease	2.05209	3.05002e-14		Vitvi16g01560		NADH glutamate dehydrogenase [Vitis vinifera]	-1.04768	6.84305e-08
						Vitvi10g01615		Stigma-specific Stig1	-1.05626	0.0218036		Vitvi11g00207		Unknown protein	1.06044	3.0682e-14		Vitvi14g03018		Unknown protein	-1.55228	6.85324e-08
						Vitvi10g00293		No hit	-1.35653	0.02222		Vitvi11g00108		Lecithine cholesterol acyltransferase	1.06644	3.0687e-14		Vitvi08g01934		Unknown protein	-2.06012	6.85718e-08
						Vitvi07g01832	CYP78A39	CYP78A11	-1.18703	0.0223844		Vitvi16g01193		Regulator of nonsense transcripts 1	1.36307	3.0687e-14		Vitvi10g01366		Isochorismatase	-1.05286	7.15277e-08
						Vitvi07g02507			-1.22446	0.0224739		Vitvi06g01678		Leucine-rich repeat protein kinase	4.9384	3.10605e-14		Vitvi01g01862		Zinc finger (C3HC4-type ring finger)	-2.8638	7.23114e-08
						Vitvi11g00467	SHN1	Ethylene-responsive transcription factor SHINE 3	-1.1357	0.0240679		Vitvi04g02243		U-box domain containing protein	1.2521	3.14625e-14		Vitvi11g00276		Lachrymatory factor synthase	-1.26266	7.34863e-08
						Vitvi03g01782		unknown	-1.41799	0.0241407		Vitvi15g01508		Gibberellin receptor GID1L3	3.57278	3.19747e-14		Vitvi12g00480		GH3-like protein	-1.41716	7.52734e-08
						Vitvi11g00471		Phospholipase D alpha 1 precursor (PLD 1) (Choline phosphatase 1)	-1.20352	0.0247028		Vitvi12g02641		R protein L6	1.42309	3.29234e-14		Vitvi16g00897		no hit	-1.05998	7.59261e-08
						Vitvi08g01585		Thaumatin	-1.03712	0.0248338		Vitvi06g01516		MYB divaricata	2.46912	3.30168e-14		Vitvi12g01624	PrxIII20a	Cationic peroxidase	-1.88866	7.60775e-08
						Vitvi12g00830		Unknown protein	-1.02911	0.0251887		Vitvi18g03067	LAC46	Laccase	5.40124	3.34965e-14		Vitvi08g02162		No hit	-2.05466	7.69457e-08
						Vitvi06g00171			-1.73774	0.0255774		Vitvi13g02555		S-receptor kinase	1.32792	3.35495e-14		Vitvi16g00741		Invertase/pectin methylesterase inhibitor	-1.47109	8.11629e-08
						Vitvi12g00563	TPS32	Pinene synthase	-1.3686	0.025904		Vitvi12g00139		No hit	1.69465	3.51402e-14		Vitvi13g01358		CF2	-1.6477	8.22347e-08
						Vitvi12g02559			-1.10225	0.0264611		Vitvi03g01517		Non-symbiotic hemoglobin class 1	4.48257	3.53101e-14		Vitvi19g00680	PL17	Pectate lyase 2	-2.26036	8.34944e-08
						Vitvi14g01278			-1.48272	0.0269053		Vitvi12g01713	UGT-like13	Anthocyanidin 3-O-glucosyltransferase	3.0297	3.59605e-14		Vitvi06g01329		Xyloglucan endotransglucosylase/hydrolase 32	-1.34278	8.91296e-08
						Vitvi13g01918		Unknown protein	-1.54221	0.0271835		Vitvi18g03028	LAC54	Laccase	6.01446	3.64359e-14		Vitvi06g00475			-2.25872	9.43247e-08
						Vitvi15g01531		Hydrolase, alpha/beta fold family protein, expressed	-1.25944	0.0272702		Vitvi07g00011	CYP94A16	CYP94A1	1.62229	3.66227e-14		Vitvi02g01266		Unknown	-1.36598	9.675e-08
						Vitvi01g01798		Unknown protein	-1.10575	0.0273719		Vitvi04g00031		Clavata1 receptor kinase (CLV1)	2.90504	3.77302e-14		Vitvi07g01681		No hit	-1.7629	9.675e-08
						Vitvi16g01823		No hit	-1.58517	0.0275997		Vitvi17g00814		RCD one 2 (SRO2)	1.03755	4.08278e-14		Vitvi10g00698		Xyloglucan endotransglycosylase/hydrolase precursor XTH-21	-1.30747	1.01066e-07
						Vitvi02g00028	MYB103	MYB Domain protein 103	-1.10796	0.0284909		Vitvi12g00148	WRKY36	WRKY DNA-binding protein 65	2.34364	4.10303e-14		Vitvi07g00401		Auxin-induced beta-glucosidase	-1.08648	1.03001e-07
						Vitvi17g00520	LBDIi5	Lateral organ boundaries domain family protein (LBD27)	-1.58425	0.0289174		Vitvi11g01423		Unknown	1.20462	4.13397e-14		Vitvi01g00888		Glutathione S-transferase 29 GSTU18	-1.52663	1.03108e-07
						Vitvi02g01661		no hit	-1.19609	0.0303532		Vitvi04g00612		Enhancer of rudimentary protein	1.13685	4.14938e-14		Vitvi15g00641		Cyclin-U2-1 (CycU2;1) Cyclin-P3.1	-1.42091	1.06649e-07
						Vitvi19g00362		S-locus protein kinase	-1.26451	0.0316797		Vitvi04g01888		Unknown	2.01527	4.24763e-14		Vitvi19g00633	MRP2	ABC transporter C member 9	-1.31347	1.09299e-07
						Vitvi02g00165		Cellulose synthase CSLG3	-1.2406	0.0318072		Vitvi18g02592	PrxIII02c2	Peroxidase GvPx2b class III	6.62758	4.30991e-14		Vitvi07g00260		Phototropic-responsive NPH3	-1.06146	1.13517e-07
						Vitvi18g02620		unknown	-1.17758	0.0318604		Vitvi13g00055	LDOX5	Leucoanthocyanidin dioxygenase	1.66175	4.3271e-14		Vitvi18g00101		Exostosin family protein	-1.07945	1.1659e-07
						Vitvi12g00375		2-alkenal reductase	-1.26279	0.0330836		Vitvi03g01542		Nodulin 1A, senescence-associated	4.23429	4.45178e-14		Vitvi07g03069			-1.05457	1.16926e-07
						Vitvi02g01552		No hit	-1.21608	0.0336535		Vitvi07g03142		Avr9/Cf-9 rapidly elicited protein 75	2.91331	4.4525e-14		Vitvi14g02929		unknown	-1.72928	1.17856e-07
						Vitvi05g00205		Chloroplast envelope membrane protein	-1.00922	0.0339609		Vitvi17g01409		No hit	1.44445	4.47139e-14		Vitvi09g01314		Coatomer beta subunit	-1.05359	1.19842e-07
						Vitvi07g01779		Sulfate transporter 2.1 (AST68)	-1.10702	0.034026		Vitvi06g00474		Salt stress-inducible protein kinase	2.02498	4.78192e-14		Vitvi17g00040		Serine carboxypeptidase II	-1.10609	1.21746e-07
						Vitvi19g00904		fructose-bisphosphate aldolase, cytoplasmic isozyme 1	-1.65748	0.0372148		Vitvi14g00118		Calmodulin-binding protein	1.1417	4.80753e-14		Vitvi11g01294	GT6	Anthocyanidin 3-O-glucosyltransferase	-1.29775	1.28342e-07
						Vitvi05g01912		Oxidative-stress responsive 1	-1.11346	0.0376397		Vitvi13g00592		Protein kinase	5.29026	4.90097e-14		Vitvi17g01250		Transposase	-1.02086	1.39775e-07
						Vitvi09g00707		La domain-containing protein	-1.14652	0.0386037		Vitvi14g03011		Disease resistance protein (NBS-LRR class)	1.59298	4.90946e-14		Vitvi12g00718		5'-AMP-activated protein kinase beta-2 subunit	-1.15884	1.41789e-07
						Vitvi05g01820		No hit	-1.12355	0.0387999		Vitvi10g02239		Receptor kinase RK20-1	4.41559	5.02097e-14		Vitvi08g01471		Germin	-1.75931	1.49264e-07
						Vitvi12g00470			-1.12567	0.040927		Vitvi04g01979		No hit	3.41237	5.03249e-14		Vitvi01g00101		Zinc transporter ZIP5	-2.02312	1.56553e-07
						Vitvi04g01093		TORMOZembryo defective UTP13	-1.16832	0.0437408		Vitvi17g01420		Unknown protein	1.90605	5.04058e-14		Vitvi13g02196		ZIFL1 (Zinc induced facilitator 1)	-4.88999	1.6894e-07
						Vitvi09g00706		Poly(A) binding protein 8	-1.02018	0.0440871		Vitvi18g02935	LAC26	Laccase	7.83367	5.08224e-14		Vitvi17g01361			-1.67529	1.70338e-07
						Vitvi10g02118			-1.16904	0.0454487		Vitvi12g00678			1.80689	5.27774e-14		Vitvi12g00062		Cytochrome B561	-1.78994	1.70737e-07
						Vitvi00g01149		Lectin-receptor like protein kinase 3	-1.12567	0.045926		Vitvi11g00146		RPS2 (resistant to p. syringae 2)	4.02307	5.27963e-14		Vitvi08g01656		Strictosidine synthase	-1.42345	1.78073e-07
						Vitvi14g02813			-1.24764	0.0465049		Vitvi14g00340	SDH4	Dehydroquinate dehydratase	2.22356	5.41005e-14		Vitvi05g00118		Unknown protein	-1.31474	1.8346e-07
						Vitvi10g01368	CYP714F7P	CYP714A1	-1.09986	0.0472997		Vitvi02g00519		flavin-containing monooxygenase family protein / FMO family protein	3.5641	5.53176e-14		Vitvi14g02946		Unknown	-1.07854	1.86336e-07
						Vitvi02g00160		Unknown	-1.82399	0.0491635		Vitvi01g02096		Unknown	2.87952	5.60138e-14		Vitvi01g00881		Exo84 subunit/exocyst complex component	-1.49969	1.87667e-07
						Vitvi05g01785		No hit	-1.0432	0.0492095		Vitvi10g01599	STS6	Stilbene synthase [Vitis pseudoreticulata]	1.07146	6.43321e-14		Vitvi02g00938	4CL4	4-coumarate-CoA ligase	-1.49556	1.94637e-07
												Vitvi18g02942	LAC34	Laccase	9.32616	6.66418e-14		Vitvi15g00921		GTPase RABA3	-1.22495	1.97795e-07
												Vitvi18g02637		Unknown protein	1.77216	6.67569e-14		Vitvi05g01530		Glucosyltransferase-12	-1.4759	1.99931e-07
												Vitvi12g00386		SLAH1 (SLAC1 homologue 1)	1.44425	6.72768e-14		Vitvi14g01704		Transducin family protein / WD-40 repeat	-1.61396	2.02199e-07
												Vitvi04g01635		S-receptor kinase	4.06252	7.40349e-14		Vitvi07g00259		Glutaredoxin	-2.33154	2.09294e-07
												Vitvi04g01668	ADH2	Alcohol dehydrogenase 6	1.27779	7.90731e-14		Vitvi02g01239		Anthraniloyal-CoA: methanol anthraniloyal transferase	-1.71232	2.13497e-07
												Vitvi02g01001		Pinoresinol-lariciresinol reductase	2.53284	7.97846e-14		Vitvi02g00673	NAC13	NAC domain-containing protein 71	-1.30378	2.16474e-07
												Vitvi12g00766		Subtilisin protease	1.38059	8.07461e-14		Vitvi07g01970		Aspartyl protease	-1.26423	2.21029e-07
												Vitvi07g00208		RKF3 (receptor-like kinase IN in flowers 3)	1.16361	8.17108e-14		Vitvi14g00986	CYP96pseudo_chr14_1	CYP96A10	-1.75189	2.44251e-07
												Vitvi10g02023		Leucine Rich Repeat receptor-like kinase	2.22281	8.30037e-14		Vitvi00g00943		Hexokinase-like protein	-1.68629	2.48894e-07
												Vitvi05g00699		E8 protein	1.75314	8.53127e-14		Vitvi05g00393		S-adenosylmethionine decarboxylase	-1.63559	2.57935e-07
												Vitvi16g01213	WRKY51	WRKY DNA-binding protein 53	5.1555	8.80989e-14		Vitvi10g02170		Myrcene synthase	-3.3249	2.5798e-07
												Vitvi19g00473		Biopterin transport-related protein BT1	1.04967	8.82814e-14		Vitvi13g01236		flavonoid 1-2 rhamnosyltransferase	-1.0119	2.93026e-07
												Vitvi03g01567		Fw2.2 ORFX	2.08853	9.09956e-14		Vitvi13g00176		MATE efflux family protein	-1.76086	3.08439e-07
												Vitvi04g01706		PUB26 (plant U- box 26)	2.30921	9.3049e-14		Vitvi08g00856		No hit	-1.0864	3.21059e-07
												Vitvi02g00031		Heavy-metal-associated domain-containing protein	2.87747	9.33276e-14		Vitvi18g01213		Thioredoxin M-type	-1.08203	3.23277e-07
												Vitvi18g02902	LAC32	Diphenol oxidase	9.38459	9.94621e-14		Vitvi18g01545		LRR receptor-like kinase 2	-1.28476	3.25906e-07
												Vitvi11g00652		Calmodulin-binding protein	1.10147	1.00425e-13		Vitvi16g00810		Receptor serine/threonine kinase	-4.5017	3.33917e-07
												Vitvi12g00116		RKF1 (receptor-like kinase in flowers 1)	1.33648	1.02347e-13		Vitvi11g00177		Unknown protein	-1.45835	3.41036e-07
												Vitvi17g01236		Cyclic nucleotide-binding transporter 1	1.66163	1.02708e-13		Vitvi07g01711		Anthranilate N-hydroxycinnamoyl/benzoyltransferase	-1.57834	3.41354e-07
												Vitvi12g00716		Beta 1,2 N-acetylglucosaminyltransferase	1.08185	1.06684e-13		Vitvi13g01912		Zinc finger (C3HC4-type ring finger)	-1.49978	3.48322e-07
												Vitvi06g00336	LBDIf12	Lateral organ boundaries protein 11	1.98094	1.0723e-13		Vitvi18g02444	TPS05	(-)-germacrene D synthase	-1.97509	3.53009e-07
												Vitvi17g00179		Ribosomal protein L19	1.45676	1.09518e-13		Vitvi15g00575			-1.13551	3.6095e-07
												Vitvi17g01621		Trypsin and protease inhibitor Kunitz family	1.0069	1.10112e-13		Vitvi05g00944		Outer membrane protein	-1.00887	3.60951e-07
												Vitvi11g00013	PME6	Pectinesterase PME3	1.06867	1.11186e-13		Vitvi13g01851		Unknown	-1.53761	3.73146e-07
												Vitvi13g00262	ZFP68	Zinc finger (C2H2 type) family	2.00339	1.14225e-13		Vitvi02g00171		Cellulose synthase CSLG3	-1.78587	3.89092e-07
												Vitvi05g00523		GCN5 N-acetyltransferase (GNAT)	1.68915	1.14636e-13		Vitvi04g02149			-1.37367	3.89584e-07
												Vitvi17g00234		ABA glucosidase	1.01791	1.16491e-13		Vitvi07g03045		unknown	-1.83847	3.92243e-07
												Vitvi09g01664		Dicyanin blue copper protein	3.33685	1.17324e-13		Vitvi06g01375		Prolylcarboxypeptidase	-1.70035	3.93272e-07
												Vitvi18g02593		Purine permease 1 (PUP1)	1.36881	1.17552e-13		Vitvi11g00442		Dynein light chain LC8-type	-1.36329	3.98156e-07
												Vitvi02g01609		Nitrilase 4B	6.80939	1.27102e-13		Vitvi15g01543	NAC52	NAC transcription factor-like 9 NTL9	-1.62523	4.05588e-07
												Vitvi02g01613		Nitrilase 4B	5.73789	1.30083e-13		Vitvi19g01747			-1.94857	4.12838e-07
												Vitvi18g00091		Protein kinase 1B	2.09189	1.33054e-13		Vitvi18g03074		V-type H+-transporting ATPase subunit G	-1.68557	4.21674e-07
												Vitvi07g02244		No hit	1.22114	1.34781e-13		Vitvi18g00602	HB63	Homeobox protein knotted-1 like 1 (KNAT1)	-1.10149	4.49588e-07
												Vitvi14g01975		Calcium-binding EF hand	2.03689	1.35582e-13		Vitvi02g01580			-2.12043	4.76025e-07
												Vitvi16g02105		Receptor serine/threonine kinase PR5K	1.83878	1.3637e-13		Vitvi17g01514			-1.31832	4.8016e-07
												Vitvi12g00455		Unknown	2.4241	1.38792e-13		Vitvi12g00022		Cell division cyle protein 45	-1.04943	4.92615e-07
												Vitvi13g02509		No hit	2.60702	1.38859e-13		Vitvi06g00149		Lipoxygenase (LOX2)	-1.18959	4.94887e-07
												Vitvi01g01006		HcrVf3 protein	4.25021	1.41092e-13		Vitvi17g01325		No hit	-1.09573	4.99959e-07
												Vitvi14g00169		Glutathione S-transferase GSTU8	6.63906	1.42683e-13		Vitvi03g01501		Unknown	-2.97406	5.09153e-07
												Vitvi08g00214		CXE carboxylesterase	4.82306	1.43055e-13		Vitvi08g01869	ZFP58	No transmitting tract	-1.15477	5.09163e-07
												Vitvi02g00702		No hit	1.21158	1.43806e-13		Vitvi18g00993	CYP722A1	CYP722A1	-1.11102	5.11155e-07
												Vitvi10g00469	HSFB2C	Heat shock transcription factor B2A	3.04382	1.44374e-13		Vitvi18g02449	TPS10	(-)-germacrene D synthase	-1.16193	5.13962e-07
												Vitvi18g03399	LAC30	Laccase	8.61847	1.45389e-13		Vitvi17g00109		Cytidine/deoxycytidylate deaminase	-1.02682	5.21842e-07
												Vitvi13g02295		unknown	3.14108	1.47023e-13		Vitvi06g00098			-1.56485	5.37146e-07
												Vitvi16g01127		Ornithine cyclodeaminase	1.59328	1.53546e-13		Vitvi08g02094		No hit	-1.82476	5.71411e-07
												Vitvi08g02333		Glucan endo-1,3-beta-glucosidase GII precursor	1.23176	1.58185e-13		Vitvi08g02147		fasciclin arabinogalactan-protein (FLA11)	-1.8788	5.80183e-07
												Vitvi12g00573	TPS34	Isoprene synthase	2.79266	1.67499e-13		Vitvi07g02723		VQ motif-containing protein	-1.25074	5.89839e-07
												Vitvi12g02218			4.84358	1.71943e-13		Vitvi01g00612	CYP86C10	CYP86A2	-1.0509	5.9641e-07
												Vitvi16g01160		Unknown protein	1.49321	1.74543e-13		Vitvi13g00231		Chalcone and stilbene synthases	-1.12065	5.96916e-07
												Vitvi16g01894		Receptor Like Protein 47	2.89079	1.77137e-13		Vitvi08g00977	PIN7	Auxin efflux carrier protein 10	-1.59824	6.01519e-07
												Vitvi06g00310		MLO-like protein 3	4.20976	1.80554e-13		Vitvi08g00261		Glutaredoxin	-1.34771	6.02703e-07
												Vitvi16g01776		EIX receptor 2	1.34543	1.83087e-13		Vitvi17g00465		Steroid sulfotransferase	-1.7622	6.43726e-07
												Vitvi06g00555		Glycosyl transferase family 1 protein	1.86635	1.85677e-13		Vitvi03g00318		Radialis-like protein 6	-2.203	6.59317e-07
												Vitvi03g01561		CXE carboxylesterase	4.33245	1.86854e-13		Vitvi18g01272			-4.20761	6.60755e-07
												Vitvi02g00220		Metal-nicotianamine transporter YSL1	1.51675	1.89447e-13		Vitvi09g00223		Unknown protein	-1.00137	6.66247e-07
												Vitvi01g02039		Unknown protein	1.55331	1.89455e-13		Vitvi07g02507			-2.19756	7.07147e-07
												Vitvi01g00558		NADPH-dependent codeinone reductase	3.08203	1.89668e-13		Vitvi12g01997		Phytochelatin synthetase	-1.13695	7.21238e-07
												Vitvi06g00109		Unknown protein	1.10836	2.08742e-13		Vitvi05g02028			-1.31231	7.32489e-07
												Vitvi13g00639		Salt stress-inducible protein kinase	1.34136	2.08945e-13		Vitvi11g00586		Unknown protein	-1.33312	7.57161e-07
												Vitvi19g01914		Retrotransposon	1.68747	2.09863e-13		Vitvi19g00724		Glucose-6-phosphate/phosphate-tranlocator	-1.37802	7.75505e-07
												Vitvi09g01553		No hit	3.67857	2.17441e-13		Vitvi08g00855		Unknown protein	-1.14786	7.76785e-07
												Vitvi19g02272	NAC31	NAC domain-containing protein 42	5.84759	2.32453e-13		Vitvi01g00449		Inorganic carbon transport protein	-1.16255	7.76917e-07
												Vitvi16g02122		Receptor kinase homolog LRK10	5.42303	2.32993e-13		Vitvi12g02185		Unknown protein	-1.04172	7.79565e-07
												Vitvi04g01481		Galactose mutarotase-like	1.03351	2.47832e-13		Vitvi13g01903	LBDId5	no hit	-1.34312	7.91922e-07
												Vitvi16g01038		Photoassimilate-responsive protein PAR-1a	4.43342	2.50904e-13		Vitvi12g00542	BBX11	Constans-like 11	-1.65688	7.92022e-07
												Vitvi03g00321		Hydrolase, alpha/beta fold	1.84342	2.69766e-13		Vitvi18g02761	JMT2	Jasmonate O-methyltransferase	-1.54895	7.9398e-07
												Vitvi06g00512		Lectin protein kinase	1.10425	2.8508e-13		Vitvi07g02136		Plastocyanin domain-containing protein	-1.24787	8.1238e-07
												Vitvi06g00007	NAC44	NAC domain containing protein 32	1.10306	2.8527e-13		Vitvi01g01899		No hit	-1.4171	8.30771e-07
												Vitvi01g02031		unknown	1.86233	2.90438e-13		Vitvi09g01562		Acid phosphatase	-2.3009	8.37372e-07
												Vitvi08g01744		Lectin protein kinase	2.71195	2.91724e-13		Vitvi07g00074		Coated vesicle membrane protein	-1.328	8.42699e-07
												Vitvi05g00761		S-locus lectin protein kinase	4.1504	2.94327e-13		Vitvi12g00654		Auxin-responsive protein	-1.13836	8.4652e-07
												Vitvi04g01604		GT2-like trihelix DNA-binding protein	1.08846	3.07676e-13		Vitvi01g00941		CBS	-1.06146	8.79592e-07
												Vitvi18g00449		Queuine tRNA-ribosyltransferase	1.38484	3.08101e-13		Vitvi11g01259	ZFP65	Zinc finger protein 2	-1.6653	8.79592e-07
												Vitvi07g02990		Endo-1,4-beta-glucanase korrigan (KOR)	1.04947	3.1205e-13		Vitvi19g02029		F-box protein	-1.45522	8.85567e-07
												Vitvi03g01202		No hit	2.97656	3.12876e-13		Vitvi11g00192		Ubiquinone/menaquinone biosynthesis methyltransferase UbiE	-1.10816	9.05782e-07
												Vitvi04g01320		Nucleotidyltransferase	1.10959	3.13083e-13		Vitvi00g00894	CYP81V21	CYP81E1 Isoflavone 2'-hydroxylase	-1.07602	9.0616e-07
												Vitvi10g00764	CYP710A18	CYP710A1 C-22 sterol desaturase	1.35185	3.13613e-13		Vitvi15g00612		Carotenoid cleavage dioxygenase 7, chloroplast(AtCCD7) (AtNCED7)	-3.57522	9.24028e-07
												Vitvi16g01276		Receptor serine/threonine kinase PR5K	1.3406	3.17995e-13		Vitvi07g00934		Unknown protein	-1.1919	9.46974e-07
												Vitvi03g00016		Purple acid phosphatase 2 PAP2	1.10148	3.20786e-13		Vitvi01g01134		Argonaute	-1.0237	9.53175e-07
												Vitvi04g01906		Serine hydrolase [Vitis vinifera]	1.34022	3.27279e-13		Vitvi05g00030			-1.81452	9.73547e-07
												Vitvi06g01870	PME8/9	Pectinesterase family	6.97109	3.29215e-13		Vitvi11g00194		Unknown protein	-1.03521	9.89379e-07
												Vitvi18g01031		Proton-dependent oligopeptide transport (POT) family protein	3.6629	3.36264e-13		Vitvi05g02124		Unknown protein	-1.49864	1.01449e-06
												Vitvi10g00541		Nudix hydrolase 15	1.13027	3.50935e-13		Vitvi14g01357		COBRA protein	-1.05113	1.02141e-06
												Vitvi05g01941		No hit	5.51884	3.64628e-13		Vitvi08g00212		CXE carboxylesterase	-1.43866	1.0308e-06
												Vitvi18g00308		Camphor resistance CrcB	1.10011	3.68885e-13		Vitvi10g01945		Basic helix-loop-helix (bHLH) family	-1.87052	1.09084e-06
												Vitvi14g03101			1.66195	3.75001e-13		Vitvi07g01335		Cation/hydrogen exchanger 28 (CHX28)	-2.02648	1.18398e-06
												Vitvi12g02643		R protein L6	1.54907	3.84684e-13		Vitvi02g00085		ABC transporter C member 15	-3.34359	1.26204e-06
												Vitvi08g02401		Unknown protein	1.10235	3.89714e-13		Vitvi08g01235		SRG1 (senescence-related gene 1)	-1.0453	1.29509e-06
												Vitvi03g01260		UDP-glucose glucosyltransferase	2.90919	3.94317e-13		Vitvi18g00018		no hit	-1.24391	1.36129e-06
												Vitvi07g01359		VQ motif-containing protein	1.33997	4.06531e-13		Vitvi18g00181		Zinc finger (C3HC4-type ring finger)	-1.18712	1.36281e-06
												Vitvi13g02552		S-receptor kinase	3.12202	4.20539e-13		Vitvi02g01241		10-deacetylbaccatin III 10-O-acetyltransferase	-1.15603	1.39437e-06
												Vitvi16g01259		Ser/Thr receptor-like kinase1	2.193	4.28622e-13		Vitvi17g01596		no hit	-1.26734	1.40362e-06
												Vitvi10g01553		Prolyl oligopeptidase	1.00073	4.30209e-13		Vitvi08g02239		No hit	-1.08319	1.43258e-06
												Vitvi18g00661		Photosystem II PsbC protein	1.64846	4.47893e-13		Vitvi14g01635	PL12	Pectate lyase	-1.3325	1.45529e-06
												Vitvi02g00424		Phospholipase D beta 1	2.10396	4.80885e-13		Vitvi04g01164		Unknown	-1.34024	1.4665e-06
												Vitvi18g02526		Signal peptidase 1	1.26812	4.88346e-13		Vitvi07g00471		Ribosome-binding factor A; Glycoside hydrolase, family 28	-1.82384	1.50744e-06
												Vitvi04g01887			1.01558	4.91143e-13		Vitvi13g01690		Beta-primeverosidase	-2.89079	1.52225e-06
												Vitvi02g01817	PLA1-Iβ2	Triacylglycerol lipase	2.95945	4.98046e-13		Vitvi16g01912		No hit	-1.63201	1.62808e-06
												Vitvi18g02378		Glyceraldehyde-3-phosphate dehydrogenase, cytosolic	1.06645	5.01882e-13		Vitvi17g00060		Pyruvate dehydrogenase E1 beta subunit isoform 2	-1.21606	1.6604e-06
												Vitvi18g01262		EFR (EF-TU receptor)	3.9757	5.03952e-13		Vitvi18g00679		Protein Mpv17	-1.24207	1.66235e-06
												Vitvi06g00415		Auxin-regulated protein	1.05821	5.47946e-13		Vitvi13g02504		Unknown protein	-1.53046	1.68349e-06
												Vitvi10g00451		Stem-specific protein TSJT1	1.05323	5.48823e-13		Vitvi02g00063		Tiny root hair 1	-1.25204	1.72486e-06
												Vitvi10g02281		Cellulose synthase CSLE1	2.13948	5.53763e-13		Vitvi05g00465	HT12	Sugar transport protein 8 (STP8)	-1.11975	1.72753e-06
												Vitvi07g00709		no hit	2.1499	5.64591e-13		Vitvi06g00371		fringe-related protein	-1.8312	1.75324e-06
												Vitvi14g02913		no hit	1.84581	5.90454e-13		Vitvi08g02364		No hit	-1.26305	1.77425e-06
												Vitvi06g01727		Glutathione S-transferase 8 GSTU8	5.94182	5.94255e-13		Vitvi01g00714	GOLS4	Galactinol synthase	-1.59979	1.81776e-06
												Vitvi10g01627			8.01153	6.42424e-13		Vitvi10g01691		Unknown	-1.44285	1.82197e-06
												Vitvi07g01927		Beta-galactosidase	1.49395	6.53687e-13		Vitvi07g00454	PME55	Pectinesterase family	-2.68698	1.87435e-06
												Vitvi05g00459		Leucine-rich repeat family protein	1.08913	6.55279e-13		Vitvi07g00104		OB-fold nucleic acid binding domain containing protein	-1.1216	1.87784e-06
												Vitvi19g02011		1-acyl-sn-glycerol-3-phosphate acyltransferase	1.71983	6.85998e-13		Vitvi07g02241		No hit	-3.46547	1.97584e-06
												Vitvi16g01962		EIX receptor 2	2.41416	6.91301e-13		Vitvi07g01475	bHLH035	Basic helix-loop-helix (bHLH) family	-1.95552	1.98662e-06
												Vitvi18g02075		Serine/threonine-protein kinase CCR4	2.0781	6.94455e-13		Vitvi07g02532			-1.07804	2.00189e-06
												Vitvi18g00469		Clathrin assembly protein 16	1.58808	7.04775e-13		Vitvi12g02451		Anthocyanin 5-aromatic acyltransferase	-3.24452	2.013e-06
												Vitvi01g01865		No hit	4.8105	7.33413e-13		Vitvi14g02990		Unknown protein	-1.11267	2.07696e-06
												Vitvi05g01427		Ankyrin repeat protein family	3.46056	7.43519e-13		Vitvi16g01829			-3.96394	2.18729e-06
												Vitvi16g01994		Receptor kinase homolog LRK10	2.96482	7.47357e-13		Vitvi13g01759		Gamma response 1	-1.03688	2.25468e-06
												Vitvi17g00574		Pectinesterase family	1.4318	7.48135e-13		Vitvi04g00317		Binding	-1.14708	2.29179e-06
												Vitvi18g03024	LAC50	Laccase	7.78841	7.64908e-13		Vitvi02g00174		No hit	-1.88905	2.3561e-06
												Vitvi11g00140		Unknown protein	1.0565	7.71108e-13		Vitvi01g00427	HB02	Wuschel related homeobox 1	-1.08738	2.46591e-06
												Vitvi18g03341		Laccase	9.2909	8.04381e-13		Vitvi01g00270		Arabidopsis histidine phosphotransfer AHP2	-1.11568	2.5916e-06
												Vitvi12g02709	CYP82S3	CYP82M1v3	7.9385	8.18675e-13		Vitvi18g00914			-1.10441	2.62902e-06
												Vitvi14g02553		Germin	3.72417	8.39811e-13		Vitvi01g00253		Lysine and histidine specific transporter	-1.36486	2.68634e-06
												Vitvi03g01203		No hit	2.42248	8.7758e-13		Vitvi17g01322		Unknown protein	-1.08844	2.72765e-06
												Vitvi17g00395		Wall-associated kinase 1 (WAK1)	4.04761	9.34566e-13		Vitvi15g00995		Lipase class 3	-1.20764	2.79817e-06
												Vitvi18g02014	UGT-like11	UDP-glucose: anthocyanidin 5,3-O-glucosyltransferase	2.77086	9.38932e-13		Vitvi01g01901		unknown	-1.15075	2.82396e-06
												Vitvi10g01684		no hit	6.06527	1.00461e-12		Vitvi10g01358		Iron regulated transporter	-2.94397	2.85645e-06
												Vitvi12g02230		S-receptor kinase	1.87602	1.04038e-12		Vitvi04g01994		No hit	-1.71729	2.89117e-06
												Vitvi01g00655		MATE efflux family protein	1.46597	1.04103e-12		Vitvi18g02287	TPS77	Germacrene-D synthase	-1.1476	2.96109e-06
												Vitvi14g02453		No hit	1.69282	1.08848e-12		Vitvi01g01871		F-box family protein	-1.11704	2.96173e-06
												Vitvi15g00183		Receptor kinase CHRK1	4.33425	1.10695e-12		Vitvi16g01969		EIX receptor 2	-1.23016	2.96701e-06
												Vitvi00g01805		CRK10 (cysteine-rich RLK10)	2.34192	1.11213e-12		Vitvi05g00127		feronia receptor-like kinase	-1.20301	2.97587e-06
												Vitvi10g02259		Cig3	1.46184	1.11381e-12		Vitvi11g00708		Plastocyanin domain-containing protein	-1.09085	3.00515e-06
												Vitvi01g01924		IDA (inflorescence deficient in abscission)	1.8335	1.12902e-12		Vitvi05g00205		Chloroplast envelope membrane protein	-1.6918	3.03545e-06
												Vitvi08g01844		Polygalacturonase inhibiting protein PGIP1	2.45966	1.14302e-12		Vitvi05g00685		Thioredoxin reductase	-1.31255	3.05869e-06
												Vitvi11g00561	LDOX4	Leucoanthocyanidin dioxygenase	1.12933	1.15678e-12		Vitvi13g01387		Zinc finger (C3HC4-type ring finger)	-1.63122	3.18001e-06
												Vitvi05g01573		Chitinase class IV	2.08602	1.21008e-12		Vitvi18g02680		LHCA5 (Photosystem I light harvesting complex gene 5)	-1.90434	3.19767e-06
												Vitvi18g00430		Cis-zeatin O-beta-D-glucosyltransferase	2.96443	1.3053e-12		Vitvi18g01992		Proton-dependent oligopeptide transport (POT) family protein	-2.0795	3.24045e-06
												Vitvi17g01513		EDS1 (Enhanced disease susceptibility 1)	1.94752	1.31869e-12		Vitvi01g00463		Unknown protein	-3.2775	3.4065e-06
												Vitvi01g02030		Unknown protein	1.70654	1.32403e-12		Vitvi10g01881			-4.06658	3.42806e-06
												Vitvi05g00066	PR10-s2	Mal d 1 allergen	2.62033	1.33013e-12		Vitvi19g00177	UGT-like3	flavonol 3-O-glucosyltransferase	-1.61645	3.48585e-06
												Vitvi05g00145	WRKY14	WRKY DNA-binding protein 48	1.06528	1.34892e-12		Vitvi16g01292		Receptor kinase homolog LRK10	-1.52255	3.49215e-06
												Vitvi14g00221		Germin-like protein 3 [Vitis vinifera]	5.31158	1.44696e-12		Vitvi10g00796	GA2ox2	GA 2-oxidase	-1.3422	3.58878e-06
												Vitvi05g00617		Armadillo/beta-catenin repeat protein / U-box domain-containing protein	1.82636	1.49004e-12		Vitvi04g01185		Serine carboxypeptidase S10	-1.09529	3.66496e-06
												Vitvi12g00941		Copine BON3 (BONZAI 3)	2.32459	1.49004e-12		Vitvi10g01644		MATE efflux family protein	-1.06725	3.73586e-06
												Vitvi19g00181		Metallothionein	1.44584	1.54871e-12		Vitvi09g00908		Coniferyl alcohol acyltransferase	-1.39724	3.89696e-06
												Vitvi18g03345	LAC29	Laccase	9.50976	1.55298e-12		Vitvi07g01071		Auxin-induced protein (AIR12)	-1.30249	3.91055e-06
												Vitvi03g01520		no hit	1.70221	1.55957e-12		Vitvi18g01175		Dual-specific kinase DSK1	-1.31262	3.93484e-06
												Vitvi19g00664		KCO1 (two pore K channel)	1.1729	1.65763e-12		Vitvi10g00551		Carboxylic ester hydrolase	-1.01639	3.95445e-06
												Vitvi06g00562	GT15	UDP-glucoronosyl and UDP-glucosyl transferase	1.12077	1.6835e-12		Vitvi06g01273		No hit	-2.12691	3.9839e-06
												Vitvi06g01152	PME10	Pectinesterase family	8.22025	1.73448e-12		Vitvi12g00330		Ankyrin repeat protein family	-2.09127	3.99885e-06
												Vitvi14g02594		Disease resistance protein (NBS-LRR class)	1.17505	1.73583e-12		Vitvi19g00141		Calmodulin-binding region IQD10	-1.44745	3.99891e-06
												Vitvi12g02578		Receptor protein kinase	1.19026	1.73707e-12		Vitvi03g00410	CYP82H8	CYP82C4	-1.34112	4.14791e-06
												Vitvi12g01467	BAK1-3	Brassinosteroid insensitive 1-associated receptor kinase 1	1.358	1.76819e-12		Vitvi11g01072		Potassium-sodium symporter HKT2	-1.46567	4.23954e-06
												Vitvi18g00476	PrxIII02c3	Peroxidase GvPx2b, class III [Vitis vinifera]	8.701	1.77685e-12		Vitvi14g01848			-1.26863	4.26029e-06
												Vitvi12g00272		Rooty/superroot1	3.47744	1.80537e-12		Vitvi01g01907		No hit	-1.30986	4.40572e-06
												Vitvi16g01923		Metal ion binding	2.46056	1.83069e-12		Vitvi14g01667		Dehydration-responsive protein	-1.05854	4.55789e-06
												Vitvi14g03052		Unknown	1.04455	1.85127e-12		Vitvi17g01448		UPF0737 protein AFP3	-1.26004	4.61802e-06
												Vitvi19g01938		S-receptor protein kinase	3.6827	1.85315e-12		Vitvi14g02947		Unknown	-1.29229	4.66319e-06
												Vitvi12g00300			3.14334	1.85692e-12		Vitvi04g01596		Nodulin MtN21 family	-1.24076	4.6756e-06
												Vitvi19g00341		S-locus protein kinase	3.46934	1.89286e-12		Vitvi06g00738		Cation/hydrogen exchanger (CHX14)	-1.09479	4.68888e-06
												Vitvi18g02139		12-oxophytodienoate reductase 2	3.23066	1.89967e-12		Vitvi12g00482		Unknown protein	-1.23775	4.72916e-06
												Vitvi11g00130		Threonine synthase	1.22365	1.9173e-12		Vitvi02g00066		Aluminum-activated malate transporter 9	-1.15875	4.739e-06
												Vitvi13g00196		Pheophorbidase	1.09327	1.92233e-12		Vitvi01g02020		B-keto acyl reductase	-1.5355	4.90925e-06
												Vitvi07g02971		Ankyrin repeat protein	1.04402	1.96169e-12		Vitvi04g01353		Chaperone BCS1 mitochondrial	-1.07782	5.0221e-06
												Vitvi18g03026	LAC49	Laccase	8.03822	2.00448e-12		Vitvi05g00948		LRR receptor-like kinase 2	-1.11831	5.08762e-06
												Vitvi17g00392		Wall-associated kinase 2 (WAK2)	1.86526	2.21219e-12		Vitvi05g00135	PrxIII29a	Peroxidase	-1.31739	5.24199e-06
												Vitvi17g01326		No hit	7.54862	2.22268e-12		Vitvi03g00405			-1.7074	5.36202e-06
												Vitvi15g01093		ACC synthase	1.01296	2.26352e-12		Vitvi06g01593		Unknown	-1.60051	5.49453e-06
												Vitvi18g02953	LAC25	Laccase	8.02211	2.28783e-12		Vitvi14g01945		Amino acid permease	-2.1071	5.77056e-06
												Vitvi18g02585		No hit	1.56989	2.30616e-12		Vitvi06g00268		Drug/metabolite transporter DMT family transporter	-1.01731	5.82839e-06
												Vitvi08g00658		GT-1-like transcription factor	1.89999	2.38911e-12		Vitvi10g01616		Stigma-specific Stig1	-1.72474	5.91181e-06
												Vitvi16g01275		Receptor kinase homolog LRK10	1.25554	2.41033e-12		Vitvi04g00300	ERF043	DREB sub A-4 of ERF/AP2 transcription factor	-1.10292	6.21108e-06
												Vitvi10g01756		No hit	1.21693	2.48936e-12		Vitvi12g00858		Tobamovirus multiplication 1 homolog 2	-1.69011	6.32487e-06
												Vitvi02g00560	ZFP11	C2H2 zinc-finger protein ZPT3-3	1.64155	2.51403e-12		Vitvi02g01691		PLATZ transcription factor	-1.11772	6.38209e-06
												Vitvi12g02756		Leucine-rich repeat family protein	1.26643	2.59798e-12		Vitvi05g01747		Unknown	-1.21435	6.41301e-06
												Vitvi18g03054		Coatomer protein complex, subunit beta 2	3.93097	2.72604e-12		Vitvi12g00435			-1.24966	6.75394e-06
												Vitvi03g01549		Blue (type 1) copper domain	7.56893	2.75803e-12		Vitvi09g02008		Beta-amyrin synthase	-2.28355	6.81059e-06
												Vitvi19g00127		Protein kinase	1.14213	2.76749e-12		Vitvi19g00592		Na+/H+ exchanger 4	-1.75644	6.83539e-06
												Vitvi08g02066		Hcr9-Avr4-par1	2.89667	2.77388e-12		Vitvi10g01543			-1.93765	6.86802e-06
												Vitvi04g01941		Aspartyl protease	5.93461	2.78341e-12		Vitvi03g01255	PME40	Pectinesterase family	-1.9451	7.43451e-06
												Vitvi02g01222		Glycosyl transferase family 1 protein	1.36297	2.93704e-12		Vitvi06g00012		Kinesin family member C3	-1.04927	7.74308e-06
												Vitvi18g01263		unknown	3.48151	3.12532e-12		Vitvi07g00078	HSFA7	Heat shock transcription factor A6B	-1.21702	7.76081e-06
												Vitvi07g00590	ERF096L4	Ethylene-responsive transcription factor ERF098	3.10469	3.22004e-12		Vitvi02g01050		Chromomethylase 2	-1.1385	7.76903e-06
												Vitvi05g02241		Protein transport protein Sec61 subunit beta	3.34508	3.27401e-12		Vitvi08g01995		Unknown protein	-1.11221	8.21429e-06
												Vitvi10g00457		Lectin-receptor like protein kinase 3	1.59261	3.31986e-12		Vitvi06g01829		Unknown protein	-1.10123	8.51978e-06
												Vitvi14g01967		unknown	3.00386	3.38738e-12		Vitvi03g00255		Polygalacturonase GH28	-1.84812	8.6004e-06
												Vitvi06g01935		Prolylcarboxypeptidase	5.41793	3.39514e-12		Vitvi08g01047		fasciclin arabinogalactan-protein (FLA11)	-3.65917	8.6004e-06
												Vitvi18g02945	LAC36	Laccase	9.28552	3.73323e-12		Vitvi14g00303		Unknown protein	-1.17704	8.96137e-06
												Vitvi05g00971		Glutamate receptor protein	5.47142	3.99003e-12		Vitvi15g00905		Phototropic-responsive NPH3	-1.33317	8.99523e-06
												Vitvi06g01280		Glucan endo-1,3-beta-glucosidase, acidic isoform precursor	2.36833	4.00854e-12		Vitvi07g02413		Serine/threonine kinase BRLK	-1.30276	9.31475e-06
												Vitvi16g00061	PAL12	Phenylalanin ammonia-lyase [Vitis vinifera]	2.11204	4.06641e-12		Vitvi11g01702		No hit	-1.04714	1.01545e-05
												Vitvi03g01869		Anthocyanidin 3-O-glucosyltransferase	4.67064	4.08909e-12		Vitvi01g00992		Origin recognition complex subunit 6	-1.01002	1.03214e-05
												Vitvi17g00292		Calmodulin binding protein	2.58649	4.09986e-12		Vitvi06g00715		Indole-3-acetate beta-glucosyltransferase	-1.71907	1.09674e-05
												Vitvi03g00574		Prp27-like protein	3.13153	4.11697e-12		Vitvi10g02393		no hit	-3.35984	1.10159e-05
												Vitvi02g00534		YbaK/prolyl-tRNA synthetase associated region	1.15577	4.13327e-12		Vitvi16g00272	PME46	Pectinesterase PPME1	-2.80247	1.12925e-05
												Vitvi16g01251		Ser/Thr receptor-like kinase1	4.91583	4.13327e-12		Vitvi04g01828		ELM2 domain-containing protein	-1.21463	1.23807e-05
												Vitvi10g00475			1.68196	4.20591e-12		Vitvi18g00284		Aspartyl protease	-2.05592	1.24551e-05
												Vitvi05g00845		No hit	7.38911	4.26428e-12		Vitvi17g01564		No hit	-2.15879	1.24783e-05
												Vitvi16g01877		HcrVf3 protein	1.6064	4.41577e-12		Vitvi08g01771		Zinc finger protein 8	-1.18595	1.28281e-05
												Vitvi16g01964		Disease resistance family protein / LRR family	1.87731	4.45224e-12		Vitvi13g01932		Unknown protein	-2.80153	1.31091e-05
												Vitvi07g02831		No hit	1.62468	4.83492e-12		Vitvi04g00960		Microtubule-associated protein	-1.57297	1.33596e-05
												Vitvi18g03250	CYP714G6	CYP714A1	3.88372	4.85029e-12		Vitvi07g01360		Succinate dehydrogenase iron-sulfur protein, Mitochondrial	-2.68612	1.35767e-05
												Vitvi07g01209		D-isomer specific 2-hydroxyacid dehydrogenase, NAD-binding	7.37859	5.02821e-12		Vitvi12g00375		2-alkenal reductase	-2.62416	1.36883e-05
												Vitvi12g02028		Unknown protein	1.51933	5.03921e-12		Vitvi05g02172		Ankyrin repeat protein family	-2.45028	1.41094e-05
												Vitvi18g01129	DJC54	Molecular chaperone DnaJ	1.13561	5.11021e-12		Vitvi14g00961		No hit	-1.79912	1.41734e-05
												Vitvi08g00822	PrxIII02e2	Cationic peroxidase	1.64296	5.11067e-12		Vitvi16g01016		Vesicle trafficking protein	-1.68484	1.44268e-05
												Vitvi12g00594		Avr9/Cf-9 rapidly elicited protein 20	1.27324	5.13796e-12		Vitvi13g01102		ZIFL1 (Zinc induced facilitator 1)	-2.16183	1.44862e-05
												Vitvi10g00214		RGLG2 (ring Domain LIGASE2)	1.55029	5.14549e-12		Vitvi14g00082		Pentatricopeptide (PPR) repeat-containing protein	-1.19348	1.47213e-05
												Vitvi01g02205	PrxIII01f	Anionic peroxidase	3.03403	5.33834e-12		Vitvi07g01776		No hit	-2.06708	1.50414e-05
												Vitvi18g00203		Wall-associated receptor kinase 5	7.08555	5.36403e-12		Vitvi04g00350	RD22h	RD22	-1.18178	1.50862e-05
												Vitvi03g00268		Lectin protein kinase	2.306	5.43947e-12		Vitvi16g01974		No hit	-1.1925	1.50983e-05
												Vitvi16g00118		Protein kinase	2.45379	5.47237e-12		Vitvi05g01450		Ankyrin repeat	-2.593	1.52174e-05
												Vitvi10g01765		Cig3	1.63179	5.5714e-12		Vitvi09g00475		ABC transporter g family pleiotropic drug resistance 12 PDR12	-1.45703	1.52324e-05
												Vitvi01g00129			1.80729	5.61832e-12		Vitvi16g00673		Peroxisomal biogenesis factor 11 (PEX11)	-1.33209	1.52574e-05
												Vitvi18g02896	LAC31	Laccase	7.44516	5.63229e-12		Vitvi03g00470		No hit	-1.07231	1.61647e-05
												Vitvi02g00805	CYP76F10	CYP76C4	2.47903	5.76273e-12		Vitvi13g02592		Pinene synthase	-1.042	1.62324e-05
												Vitvi11g01668			2.08328	5.8898e-12		Vitvi03g00192		Mechanosensitive ion channel	-1.67006	1.71668e-05
												Vitvi18g01281		No hit	4.47257	5.9102e-12		Vitvi07g00147		7S globulin precursor, basic	-1.09628	1.79036e-05
												Vitvi17g00529			1.96707	5.9652e-12		Vitvi12g02407		No hit	-1.04273	1.82266e-05
												Vitvi02g01459		unknown	3.69586	5.97923e-12		Vitvi07g01298		OBF binding protein 1	-1.12727	1.84267e-05
												Vitvi18g00605	MYB152	Myb domain protein 84/RAX3	3.32536	6.35903e-12		Vitvi17g01578			-2.35215	1.84853e-05
												Vitvi19g02257		Glutathione S-transferase 25 GSTU25	1.58429	6.36725e-12		Vitvi07g00542		Unknown protein	-1.15601	1.8597e-05
												Vitvi11g01634		Accelerated cell death 11 (ACD11)	1.10812	6.49652e-12		Vitvi17g00166		Potassium channel SKOR	-1.10788	1.87994e-05
												Vitvi07g01657		CYP81E1 Isoflavone 2'-hydroxylase	5.21902	6.6882e-12		Vitvi06g01690		Alcohol dehydrogenase 3	-1.06845	1.88109e-05
												Vitvi16g00211		No hit	4.11773	6.69018e-12		Vitvi07g01578		Unknown protein	-1.39688	1.88589e-05
												Vitvi12g00297		S-locus lectin protein kinase	2.22635	6.74984e-12		Vitvi09g01281		Integral membrane Yip1 family protein	-1.02259	1.91714e-05
												Vitvi07g01543		Unknown	1.12246	6.75546e-12		Vitvi06g00650		ACR4 (Arabidopsis CRINKLY4)	-3.8931	1.95791e-05
												Vitvi19g00652	STO2	CYP71D10	1.532	7.11743e-12		Vitvi17g00152		Unknown protein	-1.22731	2.017e-05
												Vitvi14g03044		AAA-type ATPase	4.6607	7.2566e-12		Vitvi13g00079			-1.68424	2.04118e-05
												Vitvi12g02353		unknown	4.36413	7.57606e-12		Vitvi14g00257		Seed maturation protein PM34	-2.39973	2.07057e-05
												Vitvi14g01524	SBP12	Squamosa promoter-binding protein 13 (SPL13)	1.86434	7.67288e-12		Vitvi09g01466		WD-40 repeat	-2.13092	2.08244e-05
												Vitvi17g00450	DIR27	Dirigent protein	2.41152	7.95519e-12		Vitvi10g02419		Receptor protein kinase	-1.4051	2.10165e-05
												Vitvi18g02895	LAC27	Diphenol oxidase	6.38535	8.42008e-12		Vitvi14g02498	SWEET17c	Unknown protein	-1.36978	2.1604e-05
												Vitvi08g01669		Embryo-abundant protein	1.76427	8.65837e-12		Vitvi19g00691		Phosphoprotein NtEPc	-1.27894	2.16053e-05
												Vitvi16g01892			3.09493	8.69919e-12		Vitvi14g01541		No hit	-1.46707	2.18005e-05
												Vitvi08g00298	CPK9	Calcium dependent protein kinase 1	1.4558	8.71352e-12		Vitvi10g00030		Nuclear transport factor 2B	-1.16282	2.18055e-05
												Vitvi19g00995		Receptor protein kinase	3.12512	9.07294e-12		Vitvi03g01553		Carboxyesterase 12; CXE12	-1.18161	2.18275e-05
												Vitvi14g03074	DHQS3	Leucine Rich Repeat receptor-like kinase	1.77575	9.13974e-12		Vitvi08g00790		Cation/hydrogen exchanger (CHX15)	-2.06706	2.34008e-05
												Vitvi09g00293		MYB divaricata	1.167	9.3802e-12		Vitvi18g02020		UDP-glucose: anthocyanidin 5,3-O-glucosyltransferase	-1.55178	2.39959e-05
												Vitvi04g00760	WRKY11	WRKY DNA-binding protein 51	2.1395	9.54081e-12		Vitvi18g02345		Endo-1,4-beta-glucanase	-1.40339	2.4031e-05
												Vitvi01g02209	PrxIII01b	Anionic peroxidase	4.74673	9.73941e-12		Vitvi18g00405			-1.1863	2.5555e-05
												Vitvi07g02141		Phenazine biosynthesis PhzC/PhzF	6.03072	9.78005e-12		Vitvi09g00366	pGlcT3	Plastidic glucose transporter 2	-1.09261	2.61136e-05
												Vitvi08g00973		Short-chain type alcohol dehydrogenase	1.89553	9.80914e-12		Vitvi13g01736		no hit	-1.14892	2.66151e-05
												Vitvi16g01880			1.43717	1.00877e-11		Vitvi09g00894		C2-HC type zinc finger protein C.e-MyT1	-1.44883	2.67321e-05
												Vitvi02g01405		Osmotin	4.02579	1.02381e-11		Vitvi13g01368		flavonol sulfotransferase	-1.56617	2.72919e-05
												Vitvi18g02796		No hit	1.03955	1.0427e-11		Vitvi04g00156	MYBPA9	TT2 (transparent testa 2)	-1.09169	2.98069e-05
												Vitvi08g02384		unknown	1.1777	1.10207e-11		Vitvi18g02396		Nitrate transporter NTL1	-1.28057	2.98721e-05
												Vitvi17g00788		UDP-glucoronosyl and UDP-glucosyl transferase	3.89505	1.10636e-11		Vitvi17g01067			-1.34048	3.01082e-05
												Vitvi09g01273		Unknown protein	1.01947	1.12216e-11		Vitvi05g00544		Ribosomal protein S3A (RPS3aA) 40S	-1.74708	3.02713e-05
												Vitvi16g02041		Membrane located receptor	1.2334	1.18019e-11		Vitvi04g01902		Bundle-sheath defective protein 2	-1.39716	3.04197e-05
												Vitvi16g01111		No hit	1.37151	1.22618e-11		Vitvi03g01337		Auxin-responsive	-1.54707	3.07815e-05
												Vitvi15g01505		no hit	3.05352	1.23333e-11		Vitvi05g02017		Unknown protein	-1.24839	3.10319e-05
												Vitvi06g01763		UDP-glucoronosyl and UDP-glucosyl transferase	2.08142	1.24843e-11		Vitvi10g01702		Unknown	-1.94899	3.14004e-05
												Vitvi18g00604		Unknown	1.25264	1.25446e-11		Vitvi07g00807		Tetratricopeptide repeat domain male sterility MS5	-1.43601	3.19536e-05
												Vitvi14g00271		Zinc finger (C3HC4-type ring finger)	1.07372	1.28794e-11		Vitvi12g02400		No hit	-1.12637	3.22919e-05
												Vitvi06g01459		Subtilisin-like proteinase AIR3	1.90117	1.29563e-11		Vitvi12g02414		Unknown protein	-1.39064	3.31068e-05
												Vitvi09g00275		no hit	1.64602	1.3066e-11		Vitvi04g00827		Steroid sulfotransferase	-2.0783	3.39237e-05
												Vitvi06g00061		Lysine decarboxylase	1.10296	1.32219e-11		Vitvi05g00442		ADP-glucose pyrophosphorylase	-1.12639	3.4383e-05
												Vitvi18g00092		Protein kinase APK1B	1.37439	1.32219e-11		Vitvi11g01657		Ribulose bisphosphate carboxylase small chain SSU40B, chloroplast	-1.44244	3.4383e-05
												Vitvi18g02949	LAC28	Laccase	7.06626	1.34987e-11		Vitvi11g01410		Unknown	-2.40007	3.45838e-05
												Vitvi16g01146		Unknown	3.50644	1.36418e-11		Vitvi01g02221		Lysine histidine transporter 1	-1.70294	3.60514e-05
												Vitvi02g01621		Nitrilase 4B	5.67524	1.43426e-11		Vitvi04g02178			-1.02911	3.60827e-05
												Vitvi09g00480		Unknown	4.02544	1.46682e-11		Vitvi06g01719		Tropinone reductase	-1.66419	3.79793e-05
												Vitvi11g01258	4CL9	4-coumarate-CoA ligase 1	4.92217	1.47382e-11		Vitvi06g01256		F-box family protein	-1.4441	3.83713e-05
												Vitvi01g02210	PrxIII01a	Anionic peroxidase	4.34402	1.51156e-11		Vitvi15g01389		Eceriferum 1 (CER1 protein) Sterol desaturase	-1.04196	3.87055e-05
												Vitvi11g01446		Plastocyanin domain-containing protein	2.81202	1.54888e-11		Vitvi14g02497		Unknown protein	-1.59937	3.88075e-05
												Vitvi15g01203	ERF106	Ethylene responsive element binding factor 2	1.34807	1.57012e-11		Vitvi02g00694		Microspore-specific promoter 2	-1.08413	3.92897e-05
												Vitvi08g02051		U-box domain-containing protein	4.95349	1.59009e-11		Vitvi13g01676		Steroid sulfotransferase	-1.05293	3.96617e-05
												Vitvi18g02379			1.17804	1.61638e-11		Vitvi12g02328		Ankyrin repeat	-2.26499	4.02672e-05
												Vitvi01g02079			1.74875	1.65502e-11		Vitvi08g02300		No hit	-1.665	4.05603e-05
												Vitvi19g01826		RKF1 (receptor-like kinase in flowers 1)	1.67101	1.65942e-11		Vitvi06g01973			-1.42937	4.06153e-05
												Vitvi10g00210		no hit	2.48086	1.67487e-11		Vitvi08g01253		Tropinone reductase	-1.49598	4.22932e-05
												Vitvi17g01105		Alpha-amylase/subtilisin inhibitor	1.56111	1.69747e-11		Vitvi09g01409		Unknown protein	-1.81373	4.38268e-05
												Vitvi05g02235			2.83605	1.69866e-11		Vitvi05g00529		Protease inhibitor/seed storage/lipid transfer protein (LTP)	-2.02128	4.55092e-05
												Vitvi08g01623	MYB150	Myb domain protein 36	2.66645	1.71701e-11		Vitvi17g00775		Receptor-like kinase 902	-1.90629	4.60186e-05
												Vitvi05g01663		Allyl alcohol dehydrogenase	1.64368	1.71807e-11		Vitvi05g02213			-1.26109	4.68785e-05
												Vitvi07g01670		Protein kinase pto	1.2134	1.77254e-11		Vitvi08g01478	ANM1	Anthocyanin membrane protein 1 (Anm1)	-2.04967	4.70521e-05
												Vitvi07g02065	ERF1L3	Transcription factor TSRF1	2.56885	1.80391e-11		Vitvi03g00026	BBX16	Salt tolerance homolog2	-1.41768	4.71388e-05
												Vitvi18g00020		Unknown protein	1.89411	1.80545e-11		Vitvi08g02326			-1.64327	4.87017e-05
												Vitvi09g01512			2.97085	1.86029e-11		Vitvi01g00370		MATE efflux family protein	-2.61717	4.93241e-05
												Vitvi18g02533		Lipase GDSL	2.33127	1.87061e-11		Vitvi02g00162		3-oxoacyl-[acyl-carrier-protein] synthase	-2.23358	4.99391e-05
												Vitvi04g00803		Cysteine-rich receptor-like protein kinase 2	5.15139	1.8906e-11		Vitvi13g01994		Ribulose bisphosphate carboxylase/oxygenase activase, chloroplast	-1.12694	5.0411e-05
												Vitvi10g00938		Sinapyl alcohol dehydrogenase	6.65921	1.89566e-11		Vitvi18g02816			-3.08688	5.25586e-05
												Vitvi01g01902		unknown	2.08485	1.97623e-11		Vitvi01g01672		No hit	-1.02653	5.43032e-05
												Vitvi19g01820		Leucine-rich repeat protein kinase	1.572	2.04258e-11		Vitvi18g02445	TPS06	Germacrene-D synthase	-1.77211	5.4439e-05
												Vitvi10g01182		Receptor kinase RK20-1	6.92822	2.0759e-11		Vitvi13g01001		Ovate family protein 13 OFP13	-1.24577	5.48531e-05
												Vitvi12g01699	UGT-like23	UDP-glycosyltransferase 71E1	1.46912	2.07667e-11		Vitvi17g01413		No hit	-1.04575	5.6953e-05
												Vitvi10g02319		S-locus lectin protein kinase	1.82478	2.13167e-11		Vitvi06g00783		Ovate family protein 3 OFP3	-1.14853	5.92789e-05
												Vitvi10g01632		F-box family protein	6.89461	2.173e-11		Vitvi05g02265			-2.96739	5.99669e-05
												Vitvi18g02899	LAC33	Laccase	5.18437	2.18528e-11		Vitvi18g02495		Unknown protein	-1.60453	6.09031e-05
												Vitvi07g03085		Cinnamyl alcohol dehydrogenase	1.29524	2.30098e-11		Vitvi19g02062			-1.19269	6.14577e-05
												Vitvi14g01868		Galactinol synthase	1.51693	2.30974e-11		Vitvi10g02174		1,8-cineole synthase, chloroplast	-3.25521	6.16433e-05
												Vitvi01g01520			2.95571	2.328e-11		Vitvi00g01106		Unknown protein	-1.01325	6.22468e-05
												Vitvi17g00963		unknown	1.82113	2.33493e-11		Vitvi12g02329		Ankyrin repeat	-1.72936	6.48102e-05
												Vitvi08g00744		Receptor lectin protein kinase	2.6835	2.34274e-11		Vitvi08g02222		Dynein light chain LC6, flagellar outer arm	-1.8514	6.59001e-05
												Vitvi19g01797		Bile acid:sodium symporter	3.40618	2.45962e-11		Vitvi07g03043		Pentatricopeptide (PPR) repeat-containing	-1.67772	6.66183e-05
												Vitvi17g01327		No hit	4.27142	2.46495e-11		Vitvi06g01402		DEMETER protein	-1.95486	6.79934e-05
												Vitvi14g03105		HcrVf1 protein	1.88575	2.57402e-11		Vitvi19g00656	PME41	Pectinesterase QRT1 (QUARTET 1);	-1.94662	7.01608e-05
												Vitvi13g00529	RAP2.7	APETALA2 (AP2) floral homeotic protein	1.0019	2.6579e-11		Vitvi15g00915	CYP78A40	CYP78A3p	-1.95075	7.08646e-05
												Vitvi10g01633			6.69839	2.70366e-11		Vitvi14g03048			-2.32883	7.18094e-05
												Vitvi18g00974		U-box domain-containing protein	2.33262	2.77226e-11		Vitvi06g00763		Basic helix-loop-helix (bHLH) family	-1.05984	7.27991e-05
												Vitvi09g00355		Dynein light chain LC6, flagellar outer arm	1.05247	2.79346e-11		Vitvi14g01164			-1.19852	7.74907e-05
												Vitvi18g02664		S-domain receptor kinase	2.36384	2.82704e-11		Vitvi12g02177	TPS51	No hit	-1.37215	7.76267e-05
												Vitvi01g01474	PrxIII01c	Peroxidase (EC 1.11.1.7), anionic	8.27647	2.83155e-11		Vitvi08g02202		Cyclin-D7-1	-3.32373	7.82541e-05
												Vitvi13g01556	SCL3c	Scarecrow transcription factor 3 (SCL3)	1.02559	2.937e-11		Vitvi19g02016		ERGIC and golgi 3	-1.50129	8.09752e-05
												Vitvi07g03055	MYB148	Myb domain protein 84	3.8094	3.01047e-11		Vitvi11g00106		Unknown protein	-1.08092	8.15652e-05
												Vitvi16g01298		Lipase class 3	7.36445	3.19387e-11		Vitvi15g01586		Wax synthase	-1.59653	8.19437e-05
												Vitvi19g02012		unknown	1.81404	3.19586e-11		Vitvi09g01887		Cuticle protein	-1.34967	8.28503e-05
												Vitvi07g03053		ABC transporter G member 7	2.38723	3.22463e-11		Vitvi02g00021		SP1L5 (SPIRAL1-like5)	-1.54849	8.4215e-05
												Vitvi08g02329		No hit	1.27617	3.2526e-11		Vitvi14g02492		Unknown	-1.70541	8.55049e-05
												Vitvi07g00455	MYB108B	Myb domain protein 78	2.74187	3.36724e-11		Vitvi01g01744		Malate dehydrogenase precursor	-1.49718	8.60541e-05
												Vitvi16g02123		Ser/Thr receptor-like kinase1	3.71207	3.36724e-11		Vitvi06g01884	F3'5'H2	Flavonoid 3',5'-hydroxylase	-2.10015	8.76089e-05
												Vitvi02g01784	EXLB3	EXPANSIN-like B1	3.57218	3.46877e-11		Vitvi02g00226	CYP78A38	CYP78A8	-2.79845	8.82859e-05
												Vitvi10g00866	PLA1-IIIα1	Lipase class 3	1.50126	3.55451e-11		Vitvi12g02413		Unknown	-1.16544	9.21796e-05
												Vitvi10g02392		CRK10 (cysteine-rich RLK10)	3.60008	3.63333e-11		Vitvi08g01001		Cis-zeatin O-beta-D-glucosyltransferase	-1.26089	9.23584e-05
												Vitvi16g01995		Ser/Thr receptor-like kinase1	4.2013	3.66799e-11		Vitvi08g00776			-1.16889	9.2674e-05
												Vitvi07g01673		Cinnamyl alcohol dehydrogenase	3.18182	3.67154e-11		Vitvi07g00140		AL-activated malate transporter 1	-1.00398	9.35922e-05
												Vitvi16g01343		Subtilase	1.50169	3.68872e-11		Vitvi08g00148		Lipoxygenase, LH2	-1.75959	9.55726e-05
												Vitvi14g00972		Unknown	3.3213	3.69514e-11		Vitvi17g00259		MATE efflux family protein	-3.27075	9.65086e-05
												Vitvi14g02536		Germin-like protein 3 [Vitis vinifera]	5.76425	3.72917e-11		Vitvi18g01273		No hit	-2.39222	9.66797e-05
												Vitvi13g02008		Subtilisin protease C1	1.3448	3.80313e-11		Vitvi03g00676		1-aminocyclopropane-1-carboxylate oxidase	-1.52827	9.788e-05
												Vitvi10g02322		S-locus lectin protein kinase	3.0468	3.85501e-11		Vitvi17g01411		Agenet domain-containing protein	-1.17878	9.78928e-05
												Vitvi13g00014		Binding	1.64489	3.92762e-11		Vitvi13g01929		Unknown protein	-1.77027	9.87699e-05
												Vitvi15g00878		Harpin-induced 1	1.0809	3.92762e-11		Vitvi07g00615		Ribulose bisphosphate carboxylase, large chain	-1.81529	9.98624e-05
												Vitvi08g01747		Lectin protein kinase	6.59922	3.93517e-11		Vitvi16g00499	ZFP82	C2H2 zinc finger protein	-1.39121	0.000100459
												Vitvi17g00204			2.10579	3.97458e-11		Vitvi03g00711			-1.44477	0.000100715
												Vitvi10g00224		Serine acetyltransferase	4.08136	4.05826e-11		Vitvi00g01940		Unknown	-1.53735	0.00010122
												Vitvi04g01568		Protein kinase APK1B	1.58681	4.15338e-11		Vitvi18g03043		V-type H+-transporting ATPase subunit G	-1.8565	0.000101354
												Vitvi01g00321		Receptor serine/threonine kinase PR5K	3.08393	4.28669e-11		Vitvi05g01605	SAD-5	Stearoyl-CoA 9-desaturase	-1.87812	0.000102196
												Vitvi14g02535		Germin-like protein 3 [Vitis vinifera]	6.61533	4.39176e-11		Vitvi13g00341	LAC5	Laccase	-1.4458	0.000102406
												Vitvi12g02607		R protein L6	1.31192	4.39716e-11		Vitvi10g01689		No hit	-1.30163	0.000103368
												Vitvi01g01993		Unknown protein	2.10822	4.51938e-11		Vitvi14g00729		SOD Cu/Zn superoxide dismutase	-2.2664	0.000106478
												Vitvi13g02553		S-receptor kinase	2.38237	4.77115e-11		Vitvi08g02287		unknown	-1.50003	0.000106852
												Vitvi00g00710		R protein MLA10	1.36336	5.00512e-11		Vitvi09g00474		ABC transporter g family pleiotropic drug resistance 12 PDR12	-1.15188	0.000107133
												Vitvi19g02007	FAD4	Ubiquitin-conjugating enzyme E2 variant	1.01632	5.12879e-11		Vitvi10g00759			-1.19999	0.000109863
												Vitvi16g01046	CYP715A6	CYP715A1	2.30921	5.21595e-11		Vitvi01g01835		Universal stress protein (USP) family protein	-1.93525	0.000110717
												Vitvi10g01739			1.26192	5.24344e-11		Vitvi06g01658		S-adenosyl-L-methionine-dependent methyltransferase domain-containing protein [Arabidopsis thaliana]	-1.17746	0.000113172
												Vitvi18g01770	LAC52	Laccase	7.13595	5.26789e-11		Vitvi10g00873		Tyrosine/dopa decarboxylase	-1.33097	0.000116911
												Vitvi08g01015		Protein kinase	1.73013	5.40493e-11		Vitvi12g02316		Ankyrin repeat	-1.42597	0.000122331
												Vitvi01g01320		Unknown	1.60492	5.52125e-11		Vitvi15g01642		Hydroquinone glucosyltransferase	-1.5657	0.000123961
												Vitvi16g01456	STS8	VviSTS8	2.85776	5.77372e-11		Vitvi06g01409		Unknown protein	-1.06515	0.000123966
												Vitvi06g00709		UDP-glucoronosyl and UDP-glucosyl transferase	2.66798	5.86755e-11		Vitvi09g00840			-2.66001	0.000125011
												Vitvi01g00271		Unknown protein	1.02293	6.22768e-11		Vitvi19g02218		No hit	-1.73679	0.000128696
												Vitvi12g00546		CRK10 (cysteine-rich RLK10)	5.4166	6.37651e-11		Vitvi11g01645		No hit	-1.45108	0.00013211
												Vitvi01g02207	PrxIII01e	Anionic peroxidase	4.36674	6.4103e-11		Vitvi08g00014		Unknown protein	-1.84271	0.000132896
												Vitvi13g02006			1.03219	6.50745e-11		Vitvi10g01053		Reticuline oxidase	-3.45121	0.00013821
												Vitvi05g01581		Chitinase, class IV [Vitis vinifera]	4.31278	6.54095e-11		Vitvi14g01378		feronia receptor-like kinase	-1.07272	0.000142519
												Vitvi02g01067		Nitrilase	4.4715	6.60798e-11		Vitvi17g01493		Cis-zeatin O-beta-D-glucosyltransferase	-3.18809	0.000146801
												Vitvi01g01918		No hit	1.79477	6.61834e-11		Vitvi11g00371		Hydrolase, alpha/beta fold	-1.14299	0.000149747
												Vitvi00g01429		S-locus lectin protein kinase	2.65309	6.73554e-11		Vitvi10g00555		Lipase GDSL	-1.87092	0.000150218
												Vitvi04g01636		S-receptor kinase	1.34822	6.88914e-11		Vitvi13g00321	LAC8	Laccase	-2.24625	0.000154093
												Vitvi16g00479	HT4	Hexose transporter [Vitis vinifera]	2.215	7.01728e-11		Vitvi04g02072			-1.6827	0.000155091
												Vitvi04g01160		Tyrosine specific protein phosphatase	1.1114	7.59336e-11		Vitvi09g02012		Beta-amyrin synthase	-3.21272	0.000157552
												Vitvi02g01403		Osmotin [Vitis vinifera]	2.47409	7.79403e-11		Vitvi12g02071		Unknown protein	-1.17865	0.000159175
												Vitvi10g01516		Serine/threonine-protein kinase receptor ARK3	5.68196	7.93559e-11		Vitvi10g00870		Tyrosine decarboxylase	-1.87853	0.000159525
												Vitvi18g02954	LAC25	Laccase	6.57854	8.37665e-11		Vitvi12g00688		F-box protein GID2	-1.61863	0.000160085
												Vitvi14g02430	MYB189	Myb domain protein 20	3.54691	8.37958e-11		Vitvi10g01863		Lupeol synthase	-2.77904	0.000169392
												Vitvi15g01686		Disease resistance protein RGA4	1.18215	8.75383e-11		Vitvi03g01560		Carboxyesterase 12; CXE12	-1.018	0.000171742
												Vitvi18g02803		Unknown	3.50304	9.56525e-11		Vitvi13g00675		Nodulin	-2.53271	0.00017225
												Vitvi04g01508			2.2681	9.58759e-11		Vitvi14g02469		No hit	-1.88272	0.00018252
												Vitvi17g00296		unknown	2.3264	9.84395e-11		Vitvi10g00419		Unknown	-1.09977	0.000184565
												Vitvi18g03053		Coatomer protein complex, subunit beta 2	3.72804	1.02433e-10		Vitvi00g02199		Unknown protein	-1.8612	0.00018512
												Vitvi16g02067		No hit	1.38575	1.04456e-10		Vitvi04g01165		Auxin responsive SAUR protein	-1.38306	0.000193253
												Vitvi13g02467		R protein disease resistance protein	1.5134	1.06762e-10		Vitvi10g00093		Unknown protein	-1.73352	0.000197257
												Vitvi04g02017		Cold induced protein	2.04495	1.09003e-10		Vitvi05g02019		Mediator of RNA polymerase II transcription subunit 23	-2.53031	0.000197781
												Vitvi18g03025	LAC51	Laccase	6.39861	1.16917e-10		Vitvi11g00336	PMT2	Polyol transporter 5	-1.00366	0.000200245
												Vitvi18g00878	CYP82D6	CYP82C1p	2.49636	1.22033e-10		Vitvi02g00090		Aldose 1-epimerase	-1.18787	0.000203111
												Vitvi01g00720		Protein disulfide isomerase	3.25848	1.24839e-10		Vitvi04g01162	PIN4	Auxin efflux carrier protein 8	-1.35597	0.000213131
												Vitvi14g01897			3.02494	1.26734e-10		Vitvi10g00540	TCP10	TCP family transcription factor 4	-1.87622	0.000213421
												Vitvi01g00632		Quinolinate synthase	1.92097	1.2863e-10		Vitvi17g00799		Phosphoglycerate/bisphosphoglycerate mutase	-1.08478	0.000215934
												Vitvi16g01359		Auxin-responsive SAUR29	1.20357	1.31513e-10		Vitvi00g00989		Unknown	-2.36499	0.000216126
												Vitvi19g02374		Glutathione S-transferase 8 GSTU19	6.32055	1.33995e-10		Vitvi06g01390		Phototropic-responsive NPH3	-1.14448	0.000222551
												Vitvi11g00720	HCT4	Hydroxycinnamoyl-CoA shikimate/quinate hydroxycinnamoyltransferase	1.48486	1.37617e-10		Vitvi01g01368		Unknown	-1.05495	0.000223934
												Vitvi04g00485		S-receptor kinase	1.34008	1.39766e-10		Vitvi04g01790			-1.00631	0.000227752
												Vitvi14g02675		No hit	6.40973	1.39928e-10		Vitvi12g02041		Unknown protein	-1.0704	0.000229008
												Vitvi12g02307	bHLH050	Basic helix-loop-helix (bHLH) family	1.73604	1.45301e-10		Vitvi08g01691		GCN5 N-acetyltransferase (GNAT)	-1.07603	0.000229069
												Vitvi05g00807		Cyclopropane fatty acid synthase	4.16381	1.49699e-10		Vitvi02g01348		Cellulose synthase CSLG3	-1.06853	0.000237662
												Vitvi18g00202			6.17898	1.504e-10		Vitvi06g01290		ABC transporter G member 7	-1.23888	0.000246853
												Vitvi09g01181		HcrVf1 protein	1.35147	1.52271e-10		Vitvi13g00342	LAC6	Laccase	-1.44736	0.000254
												Vitvi10g00867	PLA1-IIIβ1b	Lipase class 3	5.01635	1.53969e-10		Vitvi16g01946		UDP-glycosyltransferase 88A4	-1.29138	0.000254977
												Vitvi01g00940	WRKY02	WRKY DNA-binding protein 72	4.10298	1.54239e-10		Vitvi09g00773		Unknown protein	-1.53782	0.000259646
												Vitvi17g00102	WRKY52	WRKY DNA-binding protein 75	1.01271	1.54443e-10		Vitvi15g00874		Quercetin 3-O-methyltransferase 1	-1.2186	0.000260789
												Vitvi10g00071		F-box-like	6.6154	1.64449e-10		Vitvi06g00436		Nitric-oxide reductase, cytochrome b-containing subunit I	-2.33422	0.000263211
												Vitvi13g00311	LISCL9	Scarecrow transcription factor 14 (SCL14)	2.00804	1.71502e-10		Vitvi17g00307	bHLH076	Basic helix-loop-helix (bHLH) family	-1.42337	0.000263758
												Vitvi19g01806		RKF1 (receptor-like kinase in flowers 1)	1.25447	1.7431e-10		Vitvi18g03360		V-type H+-transporting ATPase subunit G	-1.52016	0.000265171
												Vitvi18g02114			6.21698	1.84729e-10		Vitvi01g00019	BR6OX2-1	Brassinosteroid-6-oxidase [Vitis vinifera]	-1.75816	0.000265598
												Vitvi10g01626		F-box family protein	6.18025	1.85452e-10		Vitvi03g00221		Serine/threonine kinase	-2.31571	0.000274368
												Vitvi19g00235		Dynein light subunit lc6, flagellar outer arm	1.87258	1.90222e-10		Vitvi02g01661		no hit	-1.71837	0.000278791
												Vitvi12g01610		Aspartate aminotransferase	6.1791	1.92921e-10		Vitvi11g01222		Serine carboxypeptidase 1 precursor	-1.61669	0.000279108
												Vitvi08g01389		Unknown	1.12899	1.93443e-10		Vitvi11g01327		Unknown protein	-1.97612	0.000284321
												Vitvi07g02833		Disease resistance protein (TIR-NBS-LRR class	1.47521	1.95397e-10		Vitvi05g00705		2-oxoglutarate-dependent dioxygenase	-1.57824	0.00028841
												Vitvi14g01145		Receptor-like kinase ARK1AS	2.71751	1.95684e-10		Vitvi03g01624		No hit	-1.79116	0.000298645
												Vitvi18g02322	PP2C53	Avr9/Cf-9 rapidly elicited protein 284	1.32841	2.09942e-10		Vitvi02g01110		Anthraniloyal-CoA: methanol anthraniloyal transferase	-1.00768	0.000320977
												Vitvi02g01494		No hit	1.26349	2.11732e-10		Vitvi14g02872		Zinc finger protein 6	-1.21351	0.000333782
												Vitvi13g02457		unknown	2.01263	2.13308e-10		Vitvi03g00194	OMT3	Catechol O-methyltransferase	-1.16851	0.000335221
												Vitvi19g00344		S-locus protein kinase	5.20735	2.15216e-10		Vitvi16g00887		Unknown	-2.11143	0.000335531
												Vitvi12g02269	ROMT3	Isoflavone methyltransferase/orcinol O-methyltransferase oomtA	3.84689	2.1906e-10		Vitvi04g00912			-2.05366	0.000345688
												Vitvi11g00304		Catalytic	1.39388	2.19182e-10		Vitvi18g02303			-2.26838	0.000349886
												Vitvi07g00338			3.21474	2.22146e-10		Vitvi06g00380	HB24	Wuschel-related homeobox 3 pressed flower	-1.56253	0.000354372
												Vitvi01g01728		Somatic embryogenesis protein kinase	4.07543	2.30057e-10		Vitvi13g01889		R protein PRF disease resistance protein	-1.03408	0.000354564
												Vitvi02g01399		Unknown	1.16735	2.31205e-10		Vitvi18g02443	TPS03	(-)-germacrene D synthase	-1.27954	0.000355411
												Vitvi04g00552		Nodulin	4.45737	2.32638e-10		Vitvi02g00505		Vacuolar processing enzyme beta	-1.05998	0.000369188
												Vitvi10g01623		F-box family protein	6.89907	2.3327e-10		Vitvi19g01791	TPS26	Vetispiradiene synthase	-2.04285	0.000371712
												Vitvi10g02418		Unknown	1.9314	2.33307e-10		Vitvi04g00311			-2.53192	0.000372482
												Vitvi09g01654		Unknown protein	1.18755	2.33649e-10		Vitvi01g01061		PHO1-like protein	-2.52438	0.000374269
												Vitvi07g02015		Unknown protein	1.60507	2.34473e-10		Vitvi12g01793		Band 7 family	-1.9055	0.000380772
												Vitvi06g00266		Glycosyl transferase family 2 protein	1.94959	2.3529e-10		Vitvi19g00555		Endo-beta-1,4-glucanase	-1.15083	0.00038192
												Vitvi12g00730		R protein disease resistance protein	2.61431	2.36466e-10		Vitvi10g01638	MCO-Like5	Monocopper oxidase SKS4 (SKU5 Similar 4)	-1.44738	0.000385287
												Vitvi19g00411		RPS2 (resistant to p. syringae 2)	2.21329	2.39218e-10		Vitvi11g00269	MDR7	ABC transporter B member 11	-1.08733	0.000388918
												Vitvi03g00300		S-adenosyl-L-methionine:salicylic acid carboxyl methyltransferase	2.31994	2.59283e-10		Vitvi02g01438		Arachidonic acid-induced DEA1	-1.38674	0.000392457
												Vitvi19g00795		RPM1 (resistance to p. syringae pv maculicola 1)	4.91762	2.60274e-10		Vitvi10g00523		Lipase GDSL	-1.04085	0.000399532
												Vitvi06g00138			2.91111	2.61722e-10		Vitvi05g01613		Stearoyl-acyl-carrier protein desaturase	-2.25379	0.000400726
												Vitvi06g01353	ZFP41	Zinc finger (C2H2 type) family	5.90481	2.61854e-10		Vitvi02g00160		Unknown	-1.73168	0.000400748
												Vitvi06g01255		F-box family protein	1.28135	2.62026e-10		Vitvi02g01352		Cellulose synthase CSLG3	-1.19151	0.000402256
												Vitvi13g02190		Armadillo repeat-containing protein	1.11313	2.80124e-10		Vitvi06g01345	bHLH027	BHLH transcriptional regulator bHLH029	-1.4704	0.000416925
												Vitvi05g01751		SAG101 (senescence-associated gene 101)	1.38948	2.81153e-10		Vitvi12g02730		no hit	-2.48513	0.000426274
												Vitvi10g02320			3.75413	2.8353e-10		Vitvi17g00454			-2.43852	0.000431101
												Vitvi17g01394			2.43751	2.91561e-10		Vitvi06g01307		UDP-glucoronosyl and UDP-glucosyl transferase	-1.07264	0.00043201
												Vitvi01g01537		B12D	3.98615	3.03907e-10		Vitvi04g01255		ABC transporter B member 20	-1.85881	0.000447545
												Vitvi14g01367		feronia receptor-like kinase	2.2002	3.15999e-10		Vitvi11g00766		CF5	-1.11548	0.000447929
												Vitvi18g02728		No hit	2.05531	3.16032e-10		Vitvi11g00467	SHN1	Ethylene-responsive transcription factor SHINE 3	-2.13832	0.000450296
												Vitvi01g01987		Fw2.2 ORFX	4.30042	3.17075e-10		Vitvi13g00081		Anthranilate N-hydroxycinnamoyl/benzoyltransferase	-1.53832	0.000461419
												Vitvi18g02840		Protein kinase Xa21	5.22914	3.19106e-10		Vitvi13g00139		Basic helix-loop-helix (bHLH) family	-1.01075	0.000484971
												Vitvi04g01940		Chloroplast nucleoid DNA binding protein	4.50259	3.1931e-10		Vitvi11g00879	CYP716A17	CYP706A12	-1.57975	0.000485056
												Vitvi12g01813		Plastocyanin domain-containing protein	1.05108	3.21128e-10		Vitvi17g01732	TPS57	1,8-cineole synthase, chloroplast	-2.96757	0.000511621
												Vitvi05g02108		Xyloglucan endo-transglycosylase, C-terminal	1.10907	3.21839e-10		Vitvi13g02450			-1.80384	0.000516911
												Vitvi05g00711	bHLH024	Basic helix-loop-helix ILR3	1.05224	3.28054e-10		Vitvi13g01554		Alpha galactosidase	-2.41656	0.000518386
												Vitvi07g01848		Ras-related protein Rab-7A	2.26603	3.35325e-10		Vitvi02g01773		no hit	-1.74231	0.000520002
												Vitvi16g02100		Ser/Thr receptor-like kinase1	2.37712	3.40103e-10		Vitvi14g02741		No hit	-2.18127	0.000520606
												Vitvi14g01946		Amino acid permease	1.42459	3.44541e-10		Vitvi17g00093		Thylakoid lumenal 17.9 kDa protein, chloroplast	-1.15059	0.000520728
												Vitvi14g02599		Copine BON3 (BONZAI 3)	2.0661	3.5033e-10		Vitvi06g01895	F3'5'H7/8	flavonoid 3',5'-hydroxylase [Vitis vinifera]	-1.24694	0.000521136
												Vitvi08g01811		Unknown protein	2.6556	3.55859e-10		Vitvi15g01294	CYP716E20	CYP706A12	-1.43158	0.000527528
												Vitvi17g01366		Receptor protein kinase	1.33599	3.79339e-10		Vitvi10g02186		Isoflavone reductase related protein	-2.7706	0.000554244
												Vitvi03g01276	UGT-like5	UDP-glucose flavonoid 3-O-glucosyltransferase 2	5.70978	3.8751e-10		Vitvi02g00585			-1.27242	0.00055546
												Vitvi01g00286		Homocysteine S-methyltransferase 1	1.33084	3.93269e-10		Vitvi17g00151		Malate synthase, glyoxysomal	-1.49841	0.000558555
												Vitvi19g00144		Sodium/calcium exchanger family protein	4.15997	4.19849e-10		Vitvi13g01252		CTV.22	-3.00692	0.00056187
												Vitvi07g00892		RPM1 (resistance to p. syringae pv maculicola 1)	1.76851	4.49351e-10		Vitvi02g01803			-1.04487	0.000564718
												Vitvi05g02247		Chitinase, class IV [Vitis vinifera]	6.089	4.54257e-10		Vitvi08g01718		Strubbelig receptor family 2	-1.23473	0.000578688
												Vitvi07g01658		CYP81E1 Isoflavone 2'-hydroxylase	1.67571	4.58132e-10		Vitvi08g00820		Basic helix-loop-helix (bHLH) family	-1.74522	0.000592893
												Vitvi02g01323	DIR3	Pinoresinol forming dirigent protein	1.6204	4.61614e-10		Vitvi10g00478		Unknown	-1.75194	0.000608045
												Vitvi02g01607		Nitrilase 4B	6.14709	4.68456e-10		Vitvi09g00966		Amino acid permease	-2.23278	0.000609143
												Vitvi07g00068		Calmodulin-8 (CAM8)	2.9416	4.83047e-10		Vitvi08g02073			-2.30989	0.000625459
												Vitvi01g00239		HAK5 (High affinity K+ transporter 5)	2.56877	4.94476e-10		Vitvi08g00673		Unknown protein	-1.00204	0.000634202
												Vitvi01g01954		No hit	3.84413	4.95676e-10		Vitvi12g02138	HSP20-21	Heat shock protein 18.2 kDa class II	-1.18702	0.000634414
												Vitvi10g01722		Receptor kinase RK20-1	6.22049	5.16216e-10		Vitvi02g00711		NADH dehydrogenase (ubiquinone) flavoprotein 2	-1.86106	0.000642018
												Vitvi04g00722		Glutamate receptor 2.8	5.67766	5.19585e-10		Vitvi13g02545		R protein disease resistance protein	-1.12515	0.000649991
												Vitvi18g02669		S-domain receptor kinase	2.50398	5.26915e-10		Vitvi05g01611		Stearoyl-CoA 9-desaturase	-1.39083	0.000658326
												Vitvi17g00288		Receptor serine/threonine kinase PR5K	2.18198	5.30942e-10		Vitvi01g00347		Zinc finger (CCCH-type) family protein	-1.70259	0.000664836
												Vitvi12g01596	PrxIII18c	Peroxidase	3.01775	5.51256e-10		Vitvi13g01203		No hit	-1.11638	0.000665879
												Vitvi18g01202		Unknown protein	1.95372	5.5481e-10		Vitvi09g00524		Late embryogenesis abundant protein	-2.89212	0.000669439
												Vitvi01g02290		No hit	6.50749	5.56116e-10		Vitvi17g00006		No hit	-1.82055	0.000673018
												Vitvi08g02317			1.38669	5.83745e-10		Vitvi13g01775		Anthranilate phosphoribosyltransferase	-1.40369	0.000699282
												Vitvi08g02220		Lectin protein kinase	1.66819	5.90373e-10		Vitvi06g00441		No hit	-2.30936	0.000699355
												Vitvi15g01514	CYP76T15	Geraniol 10-hydroxylase	3.59537	5.92361e-10		Vitvi09g01604	PrxIII30b	Peroxidase 48 (Atperox P48)	-1.80264	0.000703509
												Vitvi08g00117		Cupin, RmlC-type	2.35201	5.94731e-10		Vitvi08g00852	EXPA10	Alpha-expansin 2	-2.45795	0.000717228
												Vitvi02g00648		Purine permease 10 PUP10	2.88308	6.14635e-10		Vitvi11g01395			-1.14845	0.000734357
												Vitvi06g01462		Aluminium-tolerance ALMT1	1.04971	6.14886e-10		Vitvi18g02545		No hit	-1.57109	0.000746029
												Vitvi06g00946		Pyridine nucleotide-disulphide oxidoreductase	1.22831	6.15151e-10		Vitvi13g00095		Lectin protein kinase	-1.27018	0.000799247
												Vitvi01g01917		No hit	2.47505	6.3333e-10		Vitvi19g01833		No hit	-1.10591	0.000799728
												Vitvi14g00468		Calmodulin	3.84919	6.33461e-10		Vitvi14g00055		Ribosome-binding factor A; Glycoside hydrolase, family 28	-1.04025	0.000812786
												Vitvi15g00178		Receptor kinase RK20-1	3.6829	6.34985e-10		Vitvi17g00663			-1.44976	0.000835333
												Vitvi18g00042		DNA-binding protein	2.35312	6.35192e-10		Vitvi10g01710		Unknown protein	-1.22314	0.000835427
												Vitvi14g03037		Metalloendoproteinase 1 precursor	4.46513	6.45401e-10		Vitvi03g00423		Cell division cycle associated 7 CDCA7	-1.55463	0.000842158
												Vitvi08g01006		Indole-3-acetate beta-glucosyltransferase	1.96272	6.52856e-10		Vitvi18g03069		V-type H+-transporting ATPase subunit G	-1.96487	0.000842861
												Vitvi09g00035		Lipase GDSL 1	2.40584	6.52875e-10		Vitvi07g00619	NAC56	NAC domain-containing protein 74	-1.7926	0.000854513
												Vitvi18g02825		unknown	4.01122	6.60968e-10		Vitvi07g03162		Hexokinase-2	-1.84864	0.000857962
												Vitvi01g00406			2.92567	6.62728e-10		Vitvi15g00970		Wax synthase	-1.2577	0.000863457
												Vitvi04g01669		Alcohol dehydrogenase 2 [Vitis vinifera]	4.7467	6.72897e-10		Vitvi03g00534		Abscisic acid-specific glucosyltransferase	-1.67005	0.000879285
												Vitvi10g02248			3.35829	6.8082e-10		Vitvi10g01237	LBDId2	Lateral organ boundaries domain protein 4 (LBD4)	-1.37573	0.000884716
												Vitvi10g02312			1.98374	6.85511e-10		Vitvi08g01031	LAC17	Laccase (diphenol oxidase)-like protein	-1.30815	0.000898303
												Vitvi05g01479		no hit	3.70244	7.05066e-10		Vitvi11g01637		R protein MLA10	-1.79805	0.000899795
												Vitvi11g01409			2.24759	7.24708e-10		Vitvi15g01771		Fibrillin-11	-1.99664	0.000921778
												Vitvi04g01903		Serine hydrolase [Vitis vinifera]	3.96114	7.29027e-10		Vitvi06g00141		Glycosyl hydrolase family 1 protein	-1.27345	0.000933507
												Vitvi12g00253			3.01315	7.39167e-10		Vitvi07g00582		Zinc finger (C3HC4-type ring finger)	-1.44135	0.00096361
												Vitvi01g01953		Receptor serine/threonine kinase PR5K-l	5.86522	7.65233e-10		Vitvi07g02093		No hit	-1.38614	0.000963758
												Vitvi14g01354		B12D	3.59132	7.6979e-10		Vitvi06g01886			-1.95354	0.000967896
												Vitvi04g00838		Regulator of chromosome condensation (RCC1)	1.2337	7.9966e-10		Vitvi12g02688		Leucine Rich Repeat receptor-like kinase	-1.12002	0.000970522
												Vitvi14g01625		PQ-loop repeat / transmembrane	3.23956	8.10851e-10		Vitvi08g02159		fasciclin arabinogalactan-protein (FLA11)	-2.2152	0.0010049
												Vitvi18g02060		Lectin protein kinase	6.26888	8.10945e-10		Vitvi10g02275		Cellulose synthase CSLE1	-1.31361	0.001007
												Vitvi10g01727		Receptor-like serine-threonine protein kinase	5.43261	8.13096e-10		Vitvi11g01206		No hit	-1.45278	0.00104051
												Vitvi14g01879		Unknown protein	2.069	8.14189e-10		Vitvi19g01589	LBDId1	Lateral organ boundaries protein 4	-1.87294	0.00105292
												Vitvi13g00189	WRKY40	WRKY DNA-binding protein 55	4.53944	8.23571e-10		Vitvi15g00934		Aluminum activated malate transporter 1	-1.52924	0.00109371
												Vitvi11g01255		Transferase	1.54993	8.25363e-10		Vitvi03g01336		Auxin responsive SAUR protein	-1.39979	0.00112175
												Vitvi17g00955		Glyoxal oxidase	1.04885	8.28425e-10		Vitvi16g01807			-1.02863	0.0011297
												Vitvi16g00060	PAL11	Phenylalanin ammonia-lyase [Vitis vinifera]	2.23123	8.28449e-10		Vitvi19g00562	CYP714pseudo_chr19_1	CYP714A2	-1.93486	0.00115121
												Vitvi10g01629			3.65866	8.83915e-10		Vitvi13g01874	TPS119	(-)-a-terpineol synthase	-1.2622	0.00116972
												Vitvi05g02277			1.93403	9.03334e-10		Vitvi14g02574			-1.48961	0.00117155
												Vitvi12g01876		Cupin region	1.86322	9.1169e-10		Vitvi03g00407	CYP82H18	CYP82C4	-1.4292	0.00118078
												Vitvi00g00668		Receptor kinase RK20-1	5.6844	9.27011e-10		Vitvi13g01894			-1.04915	0.0011905
												Vitvi05g00256		CBL-interacting protein kinase 1 (CIPK1)	1.06768	9.28282e-10		Vitvi10g01636		no hit	-1.28643	0.00119898
												Vitvi02g01690		flavin-containing monooxygenase family protein / FMO family protein	3.22053	9.36077e-10		Vitvi14g00609		unknown	-2.7126	0.00122246
												Vitvi11g01361	PAL4	Phenylalanine ammonia-lyase	4.73442	9.42561e-10		Vitvi11g01224		Serine carboxypeptidase SCPL13	-1.28101	0.00122276
												Vitvi15g01090	WRKY49	WRKY DNA-binding protein 22	1.21443	9.5155e-10		Vitvi08g01261	ALDHI8B3	Delta 1-pyrroline-5-carboxylate synthetase (P5CS)	-1.30853	0.00125094
												Vitvi19g02273	NAC30	NAC domain-containing protein 42	4.38653	9.53462e-10		Vitvi12g00336		Unknown protein	-1.30518	0.00126585
												Vitvi10g00811		No hit	2.06023	9.60643e-10		Vitvi12g02718	JAZ10	Jasmonate ZIM domain-containing protein 12	-1.06723	0.00127108
												Vitvi14g01845	MYB35A	Myb domain protein 35	1.64774	9.86454e-10		Vitvi07g01136		fimbrin 1	-2.72043	0.00127194
												Vitvi18g02513		Wall-associated receptor kinase 5	3.40382	1.0084e-09		Vitvi15g00160		Glutathione S-transferase 8 GSTU8	-1.10153	0.00127788
												Vitvi08g01205		C2 domain containing protein	5.48853	1.02221e-09		Vitvi04g00958		Microtubule-associated protein	-1.83691	0.00128169
												Vitvi14g02600			4.06844	1.0383e-09		Vitvi16g00934		Unknown protein	-1.26234	0.00128762
												Vitvi14g00612	MYB135	Myb domain protein 102	1.64975	1.0415e-09		Vitvi10g01621		MAPKKK15 (Mitogen-activated protein kinase kinase kinase 15)	-2.28074	0.00128949
												Vitvi18g03349	MCO-Like24	Diphenol oxidase	5.67106	1.07364e-09		Vitvi15g01044		Acidic endochitinase (CHIB1)	-1.32525	0.00129105
												Vitvi09g01555		FRK1 (FLG22-induced receptor-like kinase 1)	2.10956	1.0742e-09		Vitvi03g01368		Auxin responsive SAUR protein	-1.14675	0.00134507
												Vitvi16g02002		Receptor kinase homolog LRK10	1.56722	1.10335e-09		Vitvi07g01377		Carrier protein, Mitochondrial	-1.53033	0.00136945
												Vitvi04g01626		S-receptor kinase	3.5734	1.13682e-09		Vitvi06g01477		Esterase/lipase/thioesterase family protein	-1.17052	0.00137491
												Vitvi06g01636		Unknown protein	5.48384	1.16704e-09		Vitvi06g00214	MYB185	Myb domain protein 83	-1.30169	0.00137832
												Vitvi18g00480		Purine permease 1 PUP1	1.73729	1.18559e-09		Vitvi01g00359			-1.09543	0.00138217
												Vitvi09g02044			4.29857	1.20171e-09		Vitvi07g00973		No hit	-1.0004	0.00138223
												Vitvi01g01932		Unknown	2.9054	1.21103e-09		Vitvi09g01989		Unknown	-1.6245	0.00138336
												Vitvi10g02238		Receptor-like protein kinase homolog RK20-1	2.61131	1.22541e-09		Vitvi10g01293		Copper-binding family protein	-1.28976	0.00139328
												Vitvi13g01980		Unknown	2.85274	1.29181e-09		Vitvi03g01534	CYP82pseudo_chr3_13	CYP82C3	-2.84648	0.00142538
												Vitvi10g01181		Receptor kinase RK20-1	5.53007	1.32646e-09		Vitvi18g00727		Carbohydrate esterase	-1.00103	0.00142751
												Vitvi14g00334		Copine BON3 (BONZAI 3)	2.47258	1.33568e-09		Vitvi11g00060		no hit	-1.18029	0.00145735
												Vitvi19g00528		MAPKKK15	3.61956	1.42183e-09		Vitvi01g00730		MAP4K alpha1	-1.07127	0.00146667
												Vitvi05g00772	PP2C45	Protein phosphatase 2C	2.99646	1.42441e-09		Vitvi13g01666		Notchless-like protein	-1.00167	0.00147673
												Vitvi09g00564	CYP81B32	CYP81B2v1	5.47964	1.43053e-09		Vitvi17g00332		Protease inhibitor/seed storage/lipid transfer protein (LTP)	-1.03681	0.00148622
												Vitvi00g02226		Ser/Thr receptor-like kinase1	3.2033	1.47482e-09		Vitvi13g01865	LISCL10	Scarecrow transcription factor 14 (SCL14)	-1.69476	0.00149722
												Vitvi16g00066	PAL14	Phenylalanin ammonia-lyase [Vitis vinifera]	2.6859	1.47849e-09		Vitvi17g00075		TPD1 (tapetum determinant 1)	-1.5193	0.00151154
												Vitvi18g01490	LAC72	Diphenol oxidase	5.35177	1.48452e-09		Vitvi07g02189		Glutathione S-transferase 13 GSTF13	-1.16128	0.00151157
												Vitvi01g01988		Fw2.2 ORFX	5.93308	1.50254e-09		Vitvi13g01458		No hit	-1.31984	0.0015348
												Vitvi18g01567		Alliin lyase	6.72114	1.53616e-09		Vitvi05g01744		No hit	-1.11871	0.00157202
												Vitvi18g03160		12-oxophytodienoate reductase 1	1.45741	1.58198e-09		Vitvi13g01636		Serine carboxypeptidase	-1.97292	0.00157337
												Vitvi16g01237		Receptor kinase homolog LRK10	1.12971	1.58397e-09		Vitvi07g01307	SKS4	Monocopper oxidase SKS15 (SKU5 Similar 15)	-1.32861	0.0015744
												Vitvi10g01630			5.87183	1.58933e-09		Vitvi15g00556	PLA1-Iβ1	Phospholipase A1	-1.89092	0.00158335
												Vitvi03g00426		MORC family CW-type zinc finger	1.00362	1.60654e-09		Vitvi07g01845		No hit	-2.00861	0.00160109
												Vitvi04g01936		Chloroplast nucleoid DNA binding protein	5.20071	1.65485e-09		Vitvi18g01684	NAC63	Vascular related NAC-domain protein 7	-1.02178	0.00160622
												Vitvi18g03217		Protein kinase	1.2128	1.65602e-09		Vitvi18g03009		unknown	-1.71762	0.00164699
												Vitvi04g00726		Glutamate receptor protein	3.23752	1.6562e-09		Vitvi07g02285		Transcription termination factor mitochondrial mTERF	-1.3364	0.00166544
												Vitvi19g02235		No hit	2.33015	1.68018e-09		Vitvi16g01781			-1.49064	0.00167674
												Vitvi00g01431		Phenylalanine ammonia-lyase	3.34293	1.68885e-09		Vitvi08g01068		Pentatricopeptide (PPR) repeat-containing	-1.18653	0.00169183
												Vitvi03g01593		Plant basic secretory protein (BSP) family	2.86323	1.72921e-09		Vitvi17g00460	ST1	Desulfo-glucosinolate sulfotransferase 18	-1.17629	0.00174076
												Vitvi06g00642		Unknown protein	4.71733	1.73379e-09		Vitvi00g01149		Lectin-receptor like protein kinase 3	-1.59506	0.00176038
												Vitvi17g01423		Wall-associated kinase 1 (WAK1)	4.11304	1.78314e-09		Vitvi10g02009	CYP714F2v1	CYP714A1	-1.7569	0.0017683
												Vitvi09g00144			3.35079	1.87752e-09		Vitvi17g00021		LEAFY protein (Floricaula/leafy protein)	-1.25894	0.00181051
												Vitvi01g00605	MDR1	P-glycoprotein 18	2.46835	1.92715e-09		Vitvi07g02099		No hit	-1.38931	0.00182511
												Vitvi18g01950		R protein L6	1.15252	1.94104e-09		Vitvi04g01102		F-box family protein	-1.42839	0.00184215
												Vitvi08g01246		EFR (EF-TU receptor)	2.38742	1.94581e-09		Vitvi01g02181			-2.2085	0.00184678
												Vitvi02g01491			5.11973	2.11282e-09		Vitvi04g02068		Auxin responsive SAUR protein	-1.23131	0.00184773
												Vitvi12g00086		Unknown	1.7315	2.11999e-09		Vitvi18g02374		Ethylene overproducer 1 (ETO1)	-1.88166	0.00192634
												Vitvi14g03058			3.02836	2.17977e-09		Vitvi08g01057		unknown	-1.11485	0.00192662
												Vitvi02g01624		No hit	3.31516	2.17981e-09		Vitvi16g01855		Mandelonitrile lyase-like protein	-1.08822	0.00193022
												Vitvi12g00224		Sodium/calcium exchanger family protein	5.25551	2.21116e-09		Vitvi01g00624			-1.1051	0.00197402
												Vitvi07g02584		2-oxoglutarate/malate carrier protein, Mitochondrial	1.06513	2.23087e-09		Vitvi13g00322	LAC4	Laccase	-1.67534	0.00210016
												Vitvi18g02708			5.56327	2.23779e-09		Vitvi05g01958		Unknown	-1.78168	0.0021065
												Vitvi07g02676	AO2	L-ascorbate oxidase	2.92083	2.27155e-09		Vitvi02g01457		Unknown	-1.52453	0.00211721
												Vitvi10g00743		FLS2 (flagellin-sensitive 2)	2.00122	2.28776e-09		Vitvi13g01408		NADPH:quinone oxidoreductase	-1.49103	0.00215864
												Vitvi16g02015		Ser/Thr receptor-like kinase1	2.82358	2.28915e-09		Vitvi09g00448	GA3ox1	Gibberellin 3beta-hydroxylase3	-1.10503	0.00216112
												Vitvi06g01515	NAC74	NAC domain containing protein 90	3.38094	2.29572e-09		Vitvi03g01359		Auxin responsive SAUR protein	-1.26569	0.00218672
												Vitvi18g03032	LAC53	Laccase	6.33246	2.29657e-09		Vitvi18g01541		Unknown protein	-1.00096	0.00218672
												Vitvi07g02904		Unknown	1.91975	2.36498e-09		Vitvi05g02297			-1.16562	0.00223759
												Vitvi19g01969		S-locus protein kinase	1.24443	2.44807e-09		Vitvi10g01909		No hit	-1.00399	0.00224957
												Vitvi04g01985	WRKY12	WRKY DNA-binding protein 51	5.78073	2.49086e-09		Vitvi10g01655		Extracellular ligand-gated ion channel	-1.75223	0.00226135
												Vitvi04g01935		Chloroplast nucleoid DNA binding protein	4.85857	2.65541e-09		Vitvi09g00304		DTA4 (downstream target of AGL15-4)	-1.145	0.00226178
												Vitvi05g01909		No hit	5.9638	2.74274e-09		Vitvi17g00464		Brassinosteroid sulfotransferase ST4A	-1.75663	0.00231346
												Vitvi06g00008		S-adenosyl-L-methionine:salicylic acid carboxyl methyltransferase	4.13768	2.77632e-09		Vitvi11g01694		flavonol 3-O-glucosyltransferase	-1.59876	0.00236286
												Vitvi16g01941		Unknown	2.01455	2.82082e-09		Vitvi11g00456		Nitrate transporter	-1.92467	0.00237964
												Vitvi10g02417			2.21124	2.86762e-09		Vitvi16g01780		no hit	-1.8217	0.00238365
												Vitvi12g02170		Unknown protein	1.08351	2.87552e-09		Vitvi11g01638		Accelerated cell death 11 (ACD11)	-1.36827	0.00244261
												Vitvi16g01262		Receptor serine/threonine kinase	4.03523	2.87955e-09		Vitvi07g00781		Abscisic acid-insensitive protein 3 (ABI3)	-1.12359	0.00252199
												Vitvi03g01207		N-6 Adenine-specific DNA methylase	4.61307	2.98538e-09		Vitvi03g01363		Auxin responsive SAUR protein	-1.02347	0.00255436
												Vitvi13g00183		ARR17 typeA	1.87473	3.00372e-09		Vitvi15g00966			-1.04442	0.00256023
												Vitvi15g00331		R protein PRF disease resistance protein	1.65482	3.07506e-09		Vitvi05g01505		Unknown	-1.61376	0.00256515
												Vitvi01g02131		Glutathione S-transferase 10 GSTU10	4.62145	3.0786e-09		Vitvi10g02373		Cellulose synthase CSLE1	-1.22182	0.00257498
												Vitvi03g00444		Nodulin 1A, Senescence-associated	5.07084	3.08235e-09		Vitvi13g00371			-1.10568	0.00257979
												Vitvi18g01945		No hit	1.29155	3.09201e-09		Vitvi02g01227		Anthranilate N-hydroxycinnamoyl/benzoyltransferase	-2.47416	0.00258548
												Vitvi17g00293		Calmodulin binding protein	3.9318	3.18159e-09		Vitvi18g02432		Protein kinase	-2.51777	0.00267739
												Vitvi09g00038		Lipase GDSL 1	1.56342	3.21417e-09		Vitvi16g00301		Unknown protein	-1.28641	0.00270641
												Vitvi07g02120		Chlorophyllase 1	4.54617	3.33391e-09		Vitvi10g00881		Glucan endo-1,3-beta-glucosidase	-1.00098	0.0027234
												Vitvi16g02104		Receptor kinase homolog LRK10	2.50967	3.34027e-09		Vitvi02g00768		Binding	-1.48969	0.00273699
												Vitvi13g00665		No hit	1.46607	3.43958e-09		Vitvi15g00114		Unknown	-1.97879	0.00277549
												Vitvi11g00115	PAL16	Phenylalanine ammonia-lyase	5.89133	3.44458e-09		Vitvi02g01439		Extensin	-1.42252	0.00284703
												Vitvi08g01847	CYP93A18	CYP93A1 2-hydroxyisoflavanone synthase	3.01025	3.45542e-09		Vitvi12g01984		Unknown protein	-1.71505	0.00286859
												Vitvi10g02388		F-box family protein	5.30456	3.5007e-09		Vitvi09g02014		unknown	-1.06909	0.00287519
												Vitvi07g02677	MCO-Like9	Ascorbate oxidase	5.55001	3.7778e-09		Vitvi16g00876			-1.48974	0.0028965
												Vitvi10g00005		Receptor kinase RK20-1	2.76493	3.94602e-09		Vitvi11g01577		Replication protein A 70 kDa DNA-binding subunit	-1.03212	0.00293957
												Vitvi14g00786		Nudix hydrolase 18	1.23096	4.09183e-09		Vitvi04g01419	PME38	Pectinesterase family	-1.02818	0.00301973
												Vitvi10g01495		R protein disease resistance protein	1.80285	4.13776e-09		Vitvi19g00519		No hit	-1.31673	0.00304768
												Vitvi08g02348		Lectin protein kinase	2.58342	4.25594e-09		Vitvi08g01582		UGT73C2 (UDP-glucosyl transferase 73C2)	-1.49431	0.00307138
												Vitvi09g00562	CYP81B34	CYP81B2v2	5.73621	4.45346e-09		Vitvi07g01380		Root phototropism protein 3 (Non-phototropic hypocotyl protein 3)	-2.04781	0.00307254
												Vitvi14g01373		feronia receptor-like kinase	1.33896	4.58739e-09		Vitvi05g01924		1-aminocyclopropane-1-carboxylate oxidase homolog 1	-1.68255	0.00308302
												Vitvi18g02709		Blue (type 1) copper domain	5.34874	4.65799e-09		Vitvi14g02454			-1.66289	0.00310957
												Vitvi12g00650		Auxin-responsive	1.44624	4.66479e-09		Vitvi15g00406		Eceriferum 1 (CER1 protein) Sterol desaturase	-1.26033	0.00313933
												Vitvi13g01294	CAD13	Cinnamyl alcohol dehydrogenase	5.84609	4.74236e-09		Vitvi04g01871	RD22k/l	RD22 [Vitis vinifera]	-1.00945	0.00320294
												Vitvi02g01788	EXLB2	EXPANSIN-like B1	1.2818	4.75596e-09		Vitvi13g02018	HSP20-26	Heat shock protein 17.6 kDa class I	-1.37518	0.00320521
												Vitvi12g00694		Disease resistance protein	2.96187	4.79831e-09		Vitvi14g00310		Sugar transporter ERD6-like 3	-1.11081	0.00320859
												Vitvi14g02411		HcrVf3 protein	3.78111	4.96439e-09		Vitvi02g01823	MYB190	Myb domain protein 85	-1.30961	0.00328047
												Vitvi08g01513	HSFA3	Heat stress transcription factor A3	1.18838	5.0428e-09		Vitvi09g00381		S-locus lectin protein kinase	-1.56888	0.00330479
												Vitvi16g00926		No hit	1.44884	5.08951e-09		Vitvi02g00396	CYP80pseudo_chr2_1	S-N-methylcoclaurine 3'-hydroxylase	-1.80272	0.00333788
												Vitvi18g02703	pPLA-IIβ1a	Patatin	5.34759	5.1096e-09		Vitvi02g01383		Cu2+-exporting ATPase HMA5 (heavy metal ATPase 5)	-1.71944	0.00339014
												Vitvi16g01967		EIX receptor 2	1.2309	5.24958e-09		Vitvi18g00191		Alcohol dehydrogenase	-1.00941	0.00342092
												Vitvi12g01480			1.8858	5.25582e-09		Vitvi12g01622		Serine carboxypeptidase II	-1.48168	0.0034462
												Vitvi02g00481		unknown	1.31061	5.38238e-09		Vitvi16g00444			-1.38529	0.00345803
												Vitvi12g02245	ROMT2	Isoflavone methyltransferase/ Orcinol O-methyltransferase 1 oomt1	2.06956	5.45406e-09		Vitvi04g02150		Unknown protein	-1.28403	0.00346676
												Vitvi11g00843		R protein disease resistance protein	1.57345	5.76384e-09		Vitvi15g00889	NAC49	NAC Secondary wall thickening promoting factor1	-1.3769	0.00349293
												Vitvi19g02147		Glutathione S-transferase 25 GSTU25	2.58674	5.83082e-09		Vitvi05g00086		PMR5 (powdery mildew resistant 5)	-1.53159	0.00353352
												Vitvi07g01909		Amino acid permease	2.90183	6.34832e-09		Vitvi18g02834		Unknown	-1.03604	0.00358651
												Vitvi12g02176	TPS48	VviTPS48	5.46191	6.36936e-09		Vitvi08g02360	DIR23	Disease resistance-responsive	-1.03925	0.00360487
												Vitvi16g02040		Receptor serine/threonine kinase	2.24699	6.45016e-09		Vitvi14g02514			-1.27132	0.00370061
												Vitvi06g01157	PME8/9	Pectinesterase family	6.2669	6.49105e-09		Vitvi02g00406	ERF027	DREB sub A-4 of ERF/AP2 transcription factor	-1.61557	0.00374372
												Vitvi03g01614		Meprin and TRAF homology domain-containing protein	1.24414	6.60754e-09		Vitvi17g01050		DNA-binding protein GT-1-related	-1.11926	0.00376731
												Vitvi18g02826		unknown	3.3261	6.62246e-09		Vitvi10g01571		Unknown protein	-1.53127	0.00381177
												Vitvi08g02217		S-receptor kinase	5.15489	6.64336e-09		Vitvi05g01525		R protein PRF disease resistance protein	-1.70272	0.0038676
												Vitvi06g00156		Lipoxygenase (LOX2)	1.30691	6.67001e-09		Vitvi18g02923		Ras-related protein Rab7	-1.00173	0.00391703
												Vitvi08g02336		Beta 1-3 glucanase [Vitis vinifera]	2.28765	6.67482e-09		Vitvi14g00586			-1.46207	0.00406571
												Vitvi12g01878		Globulin-like protein	2.14919	6.67912e-09		Vitvi09g01603		No hit	-1.32275	0.00420326
												Vitvi10g01737		No hit	3.23206	6.84056e-09		Vitvi12g01776			-1.34453	0.00426575
												Vitvi10g00687		SRG1 (senescence-related gene 1) oxidoreductase	2.38425	6.94632e-09		Vitvi14g01243			-1.3756	0.00431793
												Vitvi15g00715		L-lactate dehydrogenase	5.85713	7.04107e-09		Vitvi05g02255		No hit	-1.59515	0.0043605
												Vitvi03g01213		CRK10 (cysteine-rich RLK10)	2.25575	7.07404e-09		Vitvi00g01060	LBDIc5	Lateral organ boundaries domain gene 36	-1.3623	0.00438139
												Vitvi08g00761		ferritin 1 (FER1)	1.25283	7.37779e-09		Vitvi14g01423		Heavy-metal-associated domain-containing protein	-1.45637	0.00441414
												Vitvi13g00648			3.45894	7.49263e-09		Vitvi07g01487			-1.25231	0.00447275
												Vitvi05g01961		Glutathione S-transferase 25 GSTU7	2.11367	7.53379e-09		Vitvi01g02051		unknown	-1.58702	0.0045088
												Vitvi15g00799			1.32933	7.69092e-09		Vitvi10g01090		Leucine Rich Repeat receptor-like kinase	-1.41641	0.00457422
												Vitvi19g00631	MRP26	Multidrug resistance-associated protein 3	1.21189	7.80439e-09		Vitvi05g00789		No hit	-1.27894	0.00458775
												Vitvi15g01422		no hit	3.9503	7.80776e-09		Vitvi13g01240		Prolylcarboxypeptidase	-1.59646	0.00460885
												Vitvi14g01222		CXE carboxylesterase CXE17	1.75957	8.69248e-09		Vitvi07g02957		Unknown	-1.43676	0.00467188
												Vitvi08g02412		Cis-zeatin O-beta-D-glucosyltransferase	1.36108	8.72441e-09		Vitvi19g01924			-1.65495	0.00480961
												Vitvi07g00522		Chitinase Class I	2.0613	9.05182e-09		Vitvi18g02361		Carboxyesterase18 CXE18	-1.05952	0.00482662
												Vitvi06g00338	LBDIf13	Lateral organ boundaries protein 1	4.45726	9.06047e-09		Vitvi01g00192		no hit	-1.07222	0.00484168
												Vitvi16g02010		Receptor kinase homolog LRK10	1.90809	9.0672e-09		Vitvi17g01412	CYP736pseudo_chr17_2	Peptidyl-prolyl isomerase C	-1.61382	0.00495955
												Vitvi07g01920		Emb2170 (embryo defective 2170)	1.55773	9.12202e-09		Vitvi14g00226			-1.25899	0.00514099
												Vitvi13g00114	PYL4a	Abscisic acid receptor PYL4 RCAR10	2.11631	9.31332e-09		Vitvi04g00998			-1.23889	0.00518316
												Vitvi10g01062		Carbohydrate oxidase	5.15807	9.43086e-09		Vitvi03g01690			-1.10472	0.00525382
												Vitvi14g02706		R protein disease resistance protein	1.24813	9.59251e-09		Vitvi11g00501		RAB GTPase activator	-1.54006	0.00528791
												Vitvi04g02315		Protein kinase APK1B	1.57645	9.90131e-09		Vitvi03g00416			-1.24337	0.00530091
												Vitvi11g01641		Receptor kinase TRKe	1.24779	1.05705e-08		Vitvi04g01347			-1.38179	0.00535852
												Vitvi16g01158		Receptor serine/threonine kinase PR5K	2.41833	1.0686e-08		Vitvi03g01465			-1.54799	0.0054268
												Vitvi03g00463		Blue (type 1) copper domain	5.14625	1.08534e-08		Vitvi08g02286		Pelota (PEL1)	-1.37121	0.00549367
												Vitvi07g02682		Hydroxyproline-rich glycoprotein GAS31 precursor	1.26534	1.08867e-08		Vitvi17g00227	LAC23	Laccase	-1.06694	0.00562743
												Vitvi18g02707			5.32174	1.08946e-08		Vitvi05g01927		Deacetoxyvindoline 4-hydroxylase	-1.66131	0.00571748
												Vitvi07g00365		Unknown	5.18579	1.09233e-08		Vitvi18g03076		V-type H+-transporting ATPase subunit G	-1.70037	0.00577132
												Vitvi09g00535			3.07883	1.09976e-08		Vitvi04g01505		Protein FD (BZIP transcription factor 14)	-1.17387	0.00582575
												Vitvi13g00549	LBDIf7	Lateral organ boundaries protein 11	3.28199	1.1089e-08		Vitvi15g01633		No hit	-1.39619	0.00585236
												Vitvi07g00029		ProT1 (PROLINE transporter 1)	1.16774	1.11144e-08		Vitvi03g00291		Pentatricopeptide (PPR) repeat-containing protein	-1.03792	0.00588668
												Vitvi16g00253		Unknown	3.37055	1.11382e-08		Vitvi03g01429		flavin-containing monooxygenase 1	-1.29017	0.00594823
												Vitvi09g01579		No hit	2.17637	1.13484e-08		Vitvi03g01458			-1.23142	0.00612736
												Vitvi19g01970		S-locus protein kinase	1.21489	1.13579e-08		Vitvi15g01758			-1.88711	0.00617418
												Vitvi14g02953		No hit	1.43143	1.18509e-08		Vitvi17g00842		Unknown protein	-1.57455	0.00633285
												Vitvi14g01211		Unknown protein	1.85765	1.24789e-08		Vitvi07g00483			-1.88058	0.0064947
												Vitvi10g01162		Leucine-rich repeat family	2.66504	1.26624e-08		Vitvi18g01032			-1.05066	0.006525
												Vitvi19g01897		No hit	1.40384	1.27045e-08		Vitvi04g00430		flavin monooxygenase-like protein	-1.1296	0.00666798
												Vitvi12g00552		Receptor protein kinase RK20-1	5.42036	1.30898e-08		Vitvi01g00703	YABBY2	Inner no outer	-1.28196	0.0067964
												Vitvi14g02433		No hit	2.90292	1.41123e-08		Vitvi05g00557		Allergen	-1.09023	0.00681385
												Vitvi10g00107		MATE efflux family protein	1.3422	1.43493e-08		Vitvi01g00442		Phosphoglucomutase	-1.17937	0.00683491
												Vitvi19g00645		ABC transporter C member 9	2.99842	1.47347e-08		Vitvi14g02033	ZFP79		-1.00315	0.0068591
												Vitvi10g00317		S-locus lectin protein kinase	2.37064	1.48809e-08		Vitvi18g00323			-1.64377	0.00688626
												Vitvi04g02241		S-receptor kinase	5.35147	1.51482e-08		Vitvi04g02073		Auxin responsive SAUR protein	-1.51063	0.00693581
												Vitvi07g00060		ESCRT-I complex subunit TSG101	2.57656	1.52263e-08		Vitvi11g01086		Potassium-sodium symporter HKT1	-1.64972	0.00695217
												Vitvi10g00006		S-locus lectin protein kinase	5.03072	1.53721e-08		Vitvi15g01670			-1.47871	0.00697166
												Vitvi01g02132		Glutathione S-transferase 10 GSTU10	3.28325	1.54058e-08		Vitvi13g00864	ST4	flavonol 3-sulfotransferase	-1.04795	0.00712209
												Vitvi00g01392		Endo-1,4-beta-glucanase korrigan (KOR)	1.19752	1.58701e-08		Vitvi10g00621		Unknown	-1.48675	0.00714848
												Vitvi13g02324		ARR9 typeA	4.97564	1.58794e-08		Vitvi15g00906	bHLH068	Basic helix-loop-helix (bHLH) family	-1.25434	0.00716663
												Vitvi13g01660	CAD17	Cinnamyl alcohol dehydrogenase	1.27257	1.63094e-08		Vitvi15g01566			-1.4349	0.00727612
												Vitvi09g00860		RPS2 (resistant to p. syringae 2)	2.70208	1.6365e-08		Vitvi06g01561			-1.3527	0.00735399
												Vitvi02g00097		Protein kinase	1.51608	1.64219e-08		Vitvi19g00269	WBC10	ABC transporter G member 3	-1.50416	0.00741907
												Vitvi00g02050			2.86283	1.65063e-08		Vitvi18g02543			-1.56334	0.00758615
												Vitvi19g00530	WRKY55	WRKY DNA-binding protein 6	1.32733	1.67614e-08		Vitvi14g01745		Polygalacturonase GH28	-1.16932	0.00758923
												Vitvi12g00414		CAF protein	3.03683	1.69728e-08		Vitvi10g02187		Anthocyanidin reductase ANR2	-1.61788	0.00792548
												Vitvi18g00427		Cis-zeatin O-beta-D-glucosyltransferase	3.4696	1.72462e-08		Vitvi07g02641		CYP81E8	-1.46021	0.00794938
												Vitvi16g02000		Receptor-like protein kinase	1.79481	1.73749e-08		Vitvi01g00557		Galacturonic acid reductase	-1.60034	0.00814318
												Vitvi12g02418		Receptor protein kinase RK20-1	4.29972	1.78826e-08		Vitvi03g01432		Flavin containing monooxygenase 3	-1.25747	0.0081791
												Vitvi05g01580		Chitinase class IV	1.28572	1.79589e-08		Vitvi19g00807		No hit	-1.6563	0.00825159
												Vitvi17g00906		Octicosapeptide/Phox/Bem1p (PB1) domain-containing protein	1.1408	1.82562e-08		Vitvi19g01973		V-type H+-transporting ATPase 21kDa proteolipid subunit	-1.50587	0.00828834
												Vitvi16g02137		Brassinosteroid insensitive 1-associated receptor kinase 1	2.5707	1.8499e-08		Vitvi16g01023		Copper-binding family protein	-1.04873	0.00831495
												Vitvi03g00301		S-adenosyl-L-methionine:salicylic acid carboxyl methyltransferase	2.4967	1.86888e-08		Vitvi16g00584		No hit	-1.65049	0.00836804
												Vitvi02g00460		Unknown protein	2.53014	1.90126e-08		Vitvi07g00867			-1.44102	0.00839742
												Vitvi05g00062		SAG101 (senescence-associated gene 101)	1.07882	1.9076e-08		Vitvi03g01356		Auxin-responsive	-1.20992	0.00842934
												Vitvi02g00658		AT-hook DNA-binding protein	4.75457	1.9142e-08		Vitvi07g01662	CYP81V14	CYP81E1 Isoflavone 2'-hydroxylase	-1.25994	0.00868901
												Vitvi04g01666		Invertase/pectin methylesterase inhibitor	1.19816	1.92417e-08		Vitvi09g00703		Vacuolar pyrophosphatase [Vitis vinifera]	-1.07889	0.00869141
												Vitvi07g01734		Subtilase	1.37717	1.96123e-08		Vitvi16g00901		Carboxyesterase 20 CXE20	-1.07784	0.00875149
												Vitvi00g02305		Aspartic proteinase nepenthesin-1 precursor	1.81825	2.07463e-08		Vitvi08g00086		MATE efflux family protein	-1.20281	0.00903612
												Vitvi16g02021		PR5K (PR5-like receptor kinase)	2.23752	2.10752e-08		Vitvi02g01732	MYBPAL1	ATMYB66/WER/WER1 (WEREWOLF 1)	-1.12798	0.00909413
												Vitvi08g02227		Glutathione S-transferase 8 GSTU8	4.33557	2.15591e-08		Vitvi04g01900		CRR2 (chlororespiratory reduction 2)	-1.04643	0.0091184
												Vitvi01g00659		Armadillo	1.22897	2.16581e-08		Vitvi03g01626		Serine carboxypeptidase SCPL17	-1.44463	0.00915206
												Vitvi16g01328		Copper-binding family protein	1.0792	2.19381e-08		Vitvi10g00161		Serine/threonine-protein kinase HT1	-1.26014	0.00915256
												Vitvi10g01631			4.83622	2.24633e-08		Vitvi18g02220			-1.81304	0.009156
												Vitvi08g01299	LAC22	Laccase	2.5942	2.25233e-08		Vitvi15g01323		Copper-binding family protein	-1.42668	0.00918648
												Vitvi07g01689		Unknown protein	1.76163	2.2655e-08		Vitvi13g00489		Membrane protein	-1.42564	0.00930541
												Vitvi17g01499		UDP-glucosyltransferase HRA25	1.05426	2.33766e-08		Vitvi03g01448		Unknown protein	-1.20064	0.00945657
												Vitvi12g02272	ROMT14	Isoflavone methyltransferase/ Orcinol O-methyltransferase 1 oomt1	4.07908	2.33828e-08		Vitvi18g00708		Zinc finger protein 4	-1.18061	0.00966739
												Vitvi18g02695	pPLA-IIα1b	Patatin	4.28181	2.35568e-08		Vitvi03g01200		Reticuline oxidase	-1.05267	0.00968315
												Vitvi15g01206	ERF104	Ethylene responsive element binding factor 2	2.70532	2.37838e-08		Vitvi02g00028	MYB103	MYB Domain protein 103	-1.50111	0.00973058
												Vitvi16g02130		Brassinosteroid insensitive 1-associated receptor kinase 1	2.28426	2.39992e-08		Vitvi17g00934		Unknown	-1.03006	0.00986188
												Vitvi15g00362		Avr9/Cf-9 rapidly elicited protein	4.57471	2.42597e-08		Vitvi01g02287		Glutaredoxin-like	-1.38487	0.00996501
												Vitvi03g01559		CXE carboxylesterase CXE10	3.35518	2.43633e-08		Vitvi15g01256		Vacuolar protein sorting 41 (VPS41)	-1.45673	0.0100778
												Vitvi13g00086		Avr9/Cf-9 rapidly elicited protein	1.37687	2.56743e-08		Vitvi19g00007	DET2.2	Steroid 5alpha-reductase	-1.37623	0.0101001
												Vitvi07g01394	GlyT_07	UDP-glucose glucosyltransferase	2.40916	2.56964e-08		Vitvi04g01408		Disease resistance protein Hcr2-5D	-1.03054	0.0104282
												Vitvi07g01790	MCO-Like2	Ascorbate oxidase	5.19617	2.58332e-08		Vitvi16g00977		TFL1 (Terminal flower 1)	-1.28228	0.0105208
												Vitvi19g02161		Glutathione S-transferase 25 GSTU25	3.39211	2.61135e-08		Vitvi04g01664		Pentatricopeptide (PPR) repeat	-1.05078	0.0113494
												Vitvi11g01075		High-affinity K+ transporter 1 (HKT1)	2.18194	2.65344e-08		Vitvi16g00787		R protein PRF disease resistance protein	-1.14936	0.0116564
												Vitvi05g01881		S-receptor kinase	3.33491	2.68774e-08		Vitvi12g00690			-1.23175	0.0117875
												Vitvi18g02512		Wall-associated receptor kinase 5	3.54065	2.74637e-08		Vitvi10g00598		Transcription factor	-1.025	0.0119564
												Vitvi12g00246		MLO1	1.48857	2.748e-08		Vitvi07g01076			-1.49743	0.0120507
												Vitvi08g00763		ferritin	1.39458	2.80769e-08		Vitvi09g00532		R protein disease resistance protein	-1.14658	0.0120681
												Vitvi14g01811		Leaf senescence protein	1.3347	2.81564e-08		Vitvi08g00060		Phytochrome kinase substrate 1,	-1.12496	0.0120855
												Vitvi11g00749		CF2	4.62269	2.87214e-08		Vitvi13g01435		R protein MLA10	-1.13341	0.0122623
												Vitvi02g00173		Cellulose synthase CSLG3	4.94755	2.97818e-08		Vitvi05g02120		Unknown	-1.17635	0.0123168
												Vitvi16g01949		Receptor serine/threonine kinase PR5K	2.73146	2.97869e-08		Vitvi08g02163		No hit	-1.45174	0.0123168
												Vitvi11g01265		Xyloglucan endotransglycosylase 6	1.18489	3.06469e-08		Vitvi12g00285		Extensin-like protein	-1.2312	0.0124079
												Vitvi11g00126	PAL17	Phenylalanine ammonia-lyase	4.20534	3.08093e-08		Vitvi18g01637	HSP20-41	Heat shock protein-related	-1.24727	0.0124474
												Vitvi14g01018		Unknown	2.02636	3.13936e-08		Vitvi15g00039		R protein PRF disease resistance protein	-1.22533	0.0124623
												Vitvi03g01521		no hit	3.62536	3.16254e-08		Vitvi00g01175		TRNA/rRNA methyltransferase (SpoU)	-1.03368	0.0126553
												Vitvi04g02295		LYS/HIS transporter 7 LHT7	1.61199	3.17329e-08		Vitvi09g01007		TMM (too many mouths)	-1.04981	0.0126936
												Vitvi16g01960		Unknown	2.69511	3.17831e-08		Vitvi08g01558		Protein kinase	-1.26181	0.0128433
												Vitvi05g01157		RPS4 (resistant to p. syringae 4)	1.46692	3.22771e-08		Vitvi07g01135			-1.15491	0.0130623
												Vitvi13g00492		Unknown protein	1.24179	3.23607e-08		Vitvi17g01497		UDP-glucoronosyl and UDP-glucosyl transferase	-1.0376	0.0130723
												Vitvi05g01672		Allyl alcohol dehydrogenase	1.706	3.24736e-08		Vitvi09g01573		No hit	-1.05262	0.0131198
												Vitvi14g01166			4.89997	3.25263e-08		Vitvi15g01387			-1.1737	0.0132393
												Vitvi19g01561	NAC32	NAC domain-containing protein 42	3.78925	3.25948e-08		Vitvi17g00773		Zinc finger (C3HC4-type ring finger)	-1.04387	0.0132417
												Vitvi06g00108		Seven in absentia SINA2	1.0714	3.33539e-08		Vitvi08g02071		No hit	-1.3493	0.0133262
												Vitvi12g01706	UGT-like19	UDP-glucose glucosyltransferase	1.65753	3.35206e-08		Vitvi00g00447			-1.04303	0.0135564
												Vitvi04g02118		S-adenosyl-L-methionine:salicylic acid carboxyl methyltransferase	1.18981	3.41411e-08		Vitvi12g02249		No hit	-1.13615	0.0135704
												Vitvi04g00832		Leucine Rich Repeat receptor-like kinase	2.5286	3.42662e-08		Vitvi08g01489		Unknown	-1.22954	0.0135957
												Vitvi14g03010		Disease resistance protein (NBS-LRR class)	1.87935	3.46933e-08		Vitvi01g01301		DNA glycosylase	-1.0712	0.0137001
												Vitvi10g01726		Cysteine-rich receptor-like protein kinase 15 RLK15	3.43804	3.51793e-08		Vitvi12g02318		Ankyrin repeat	-1.42918	0.0137718
												Vitvi19g02108		Phenylalanine-tRNA ligase	1.00269	3.53774e-08		Vitvi18g00180		Zinc finger (C3HC4-type ring finger)	-1.04472	0.0138137
												Vitvi19g01951		ARK3 (Arabidopsis Receptor Kinase 3)	5.05586	3.53968e-08		Vitvi08g02330		Calmodulin binding protein	-2.25897	0.0138251
												Vitvi12g02227			4.82167	3.88032e-08		Vitvi16g01079		Unknown protein	-1.14965	0.0140728
												Vitvi18g00926		Coniferyl-alcohol glucosyltransferase	5.04064	3.91488e-08		Vitvi05g00271		IAA31	-1.11457	0.0145668
												Vitvi19g02150		Glutathione S-transferase 25 GSTU25	2.48324	3.9901e-08		Vitvi01g01644	CYP78A37	CYP78A5	-1.08623	0.0145722
												Vitvi04g01676		Aminotransferase, class V	2.01524	4.01181e-08		Vitvi17g00892		Pentatricopeptide (PPR) repeat	-1.10843	0.0152719
												Vitvi16g01953			2.19054	4.10523e-08		Vitvi05g01730	MADS1G2g	VviMADS1G2g	-1.22904	0.0152804
												Vitvi08g01262		DC1 domain-containing protein	4.22456	4.14109e-08		Vitvi19g00520		No hit	-1.32973	0.0160386
												Vitvi12g02231		S-receptor kinase	3.87229	4.17521e-08		Vitvi13g02396			-1.39805	0.0160953
												Vitvi18g02519		No hit	2.24489	4.18426e-08		Vitvi01g01285			-1.01634	0.0166172
												Vitvi08g02126		Serine carboxypeptidase II	1.07164	4.49203e-08		Vitvi04g02308		Ammonium transporter 2	-1.65323	0.0166924
												Vitvi06g01889	CYP75A37P	No hit	5.41923	4.6326e-08		Vitvi16g01853		No hit	-1.61707	0.016797
												Vitvi06g00584		Calcium/calmodulin-regulated receptor kinase	1.21749	4.79594e-08		Vitvi14g00585			-1.11357	0.0170733
												Vitvi17g01393		Serine/threonine protein kinase	2.36692	4.85014e-08		Vitvi18g03290		Mei2 AML1	-1.11886	0.0174053
												Vitvi07g02064	ERF096L3	Ethylene-responsive transcription factor ERF098	2.48103	4.86409e-08		Vitvi03g00108		Amidase	-1.1436	0.017564
												Vitvi02g00050			2.93182	4.86908e-08		Vitvi12g00592		F-box family protein	-1.29673	0.0182536
												Vitvi14g02412		use manual no short name no function	3.84574	4.98739e-08		Vitvi18g02341		1,4-beta-mannan endohydrolase	-1.04768	0.0186064
												Vitvi11g01457	mTERF18	Disease resistance protein	1.70142	5.00008e-08		Vitvi17g01082		Zinc finger homeobox 33	-1.12389	0.018608
												Vitvi12g02761		Unknown protein	1.33225	5.06262e-08		Vitvi02g01451		DNA-directed RNA polymerase III subunit C34	-1.02885	0.01901
												Vitvi12g02469		no hit	2.25165	5.07133e-08		Vitvi05g02294		R protein PRF disease resistance protein	-1.1281	0.019725
												Vitvi18g02352		R protein L6	2.49263	5.21465e-08		Vitvi18g01217		Pentatricopeptide (PPR) repeat-containing protein	-1.00786	0.0199223
												Vitvi04g02094		Unknown	1.62358	5.31382e-08		Vitvi02g01288	CCD4b	9-cis-epoxycarotenoid dioxygenase	-1.12649	0.0201961
												Vitvi16g01010		Receptor kinase homolog LRK14	2.45144	5.32087e-08		Vitvi19g02157		Potassium transporter 1	-1.08314	0.0202763
												Vitvi12g00765		Exostosin	1.56528	5.32329e-08		Vitvi12g02637		Alanyl-tRNA synthetase	-1.27977	0.0206506
												Vitvi18g00354		No hit	1.86631	5.42932e-08		Vitvi17g01507			-1.29183	0.0208236
												Vitvi11g01251		Glutamate receptor protein	5.0961	5.48401e-08		Vitvi09g01033		No hit	-1.15252	0.0213259
												Vitvi10g01643		No hit	3.28816	5.63926e-08		Vitvi18g00652		Exo70 exocyst complex subunit G1	-1.21376	0.021432
												Vitvi11g01664		Transferase	1.31438	5.73408e-08		Vitvi09g00265		Lipase GDSL	-1.17336	0.0218246
												Vitvi05g01959		Glutathione S-transferase 19 GSTU1	3.33261	5.78953e-08		Vitvi14g02493		Unknown protein	-1.25838	0.0221168
												Vitvi17g00532		Proton-dependent oligopeptide transport (POT) family protein	1.32587	5.78953e-08		Vitvi10g00293		No hit	-1.17639	0.0223507
												Vitvi17g01650			4.83782	5.87059e-08		Vitvi10g01267		Amino acid permease 2	-1.07862	0.0225483
												Vitvi19g01846			4.99632	5.88784e-08		Vitvi10g01989		Copper-binding family protein	-1.05719	0.0232812
												Vitvi06g01240		Unknown protein	4.52718	5.89224e-08		Vitvi04g02152			-1.19337	0.0233402
												Vitvi08g02119			1.73962	5.94592e-08		Vitvi03g00689		Meprin and TRAF homology domain-containing protein	-1.01588	0.023729
												Vitvi19g01932		S-locus lectin protein kinase	3.57899	6.10861e-08		Vitvi09g00825		Patellin-5	-1.26599	0.0237591
												Vitvi09g02043			4.98309	6.13588e-08		Vitvi07g02464			-1.26053	0.0244479
												Vitvi00g00921		S-locus lectin protein kinase	1.57543	6.36203e-08		Vitvi05g02134		No hit	-1.00634	0.0249961
												Vitvi05g02221			3.01424	6.42763e-08		Vitvi14g01122			-1.15545	0.0258922
												Vitvi16g01352	HSP20-40	Heat shock protein 26a, chloroplast	2.0017	6.52852e-08		Vitvi12g02686		No hit	-1.09495	0.0258966
												Vitvi05g00587			3.07623	6.57416e-08		Vitvi13g01516			-1.2129	0.0269455
												Vitvi02g00057			1.21929	6.71954e-08		Vitvi08g01575		Oxidoreductase, 2OG-Fe(II) oxygenase	-1.03716	0.0274588
												Vitvi03g01284			2.44548	6.84769e-08		Vitvi16g00273	PME47	Pectinesterase PPME1	-1.22341	0.02746
												Vitvi09g01127		N-acetyltransferase hookless1 HLS1	3.66598	6.94013e-08		Vitvi02g00646			-1.10087	0.0279112
												Vitvi10g02325		Ser/Thr receptor-like kinase1	2.12509	7.01809e-08		Vitvi05g00048		Exopolygalacturonase	-1.03855	0.0284261
												Vitvi12g02644		No hit	1.53534	7.02436e-08		Vitvi19g02300		R protein MLA10	-1.13894	0.0285605
												Vitvi10g01634		F-box family protein	5.07211	7.09019e-08		Vitvi13g02014	HSP20-23	Heat shock protein 17.6 kDa class I	-1.09991	0.0290482
												Vitvi05g01882		S-receptor kinase	2.88754	7.1878e-08		Vitvi03g01360		Auxin-induced SAUR	-1.21368	0.0290596
												Vitvi09g00153		Methyltransferase like 6	1.03994	7.2704e-08		Vitvi10g01265		Heat shock protein binding	-1.03166	0.0298093
												Vitvi15g01163		No hit	1.15441	7.2765e-08		Vitvi08g00170		Transaldolase	-1.1794	0.0298145
												Vitvi17g00374	TCP11	TCP family transcription factor BRC2/TCP12 (branched2)	1.9672	7.28226e-08		Vitvi18g03267		Ethylene-responsive transcription factor	-1.02241	0.0302949
												Vitvi18g02635			2.95103	7.87746e-08		Vitvi00g00544			-1.02895	0.0303192
												Vitvi17g01328		No hit	3.51595	8.04167e-08		Vitvi19g00188	NAC16	No apical meristem cup-shaped cotyledon2	-1.01457	0.0307227
												Vitvi19g01847		Glutamate receptor 2.8	4.60097	8.05006e-08		Vitvi13g01308		U-box domain-containing protein 34	-1.05959	0.0307606
												Vitvi10g02240		6-phosphogluconate dehydrogenase, decarboxylating	3.74594	8.1553e-08		Vitvi14g02813			-1.1983	0.0309696
												Vitvi01g02070		AERO1 (arabidopsis endoplasmic reticulum oxidoreductins 1)	1.94704	8.38251e-08		Vitvi01g01869		No hit	-1.02476	0.031056
												Vitvi11g01707		ARK3 (Arabidopsis Receptor Kinase 3)	2.58791	8.74833e-08		Vitvi06g01979		PR5K (PR5-like receptor kinase)	-1.01848	0.0322814
												Vitvi08g02261		E8 protein	1.2064	8.86114e-08		Vitvi09g00368		R protein MLA10	-1.21106	0.0330591
												Vitvi10g02068		S-locus lectin protein kinase	4.77819	9.04776e-08		Vitvi09g00717		2-hydroxyacid dehydrogenases, D-isomer specific	-1.1853	0.0333629
												Vitvi12g02563		Peroxidase	2.76815	9.26586e-08		Vitvi19g00311			-1.1827	0.0344423
												Vitvi17g00795		Basic helix-loop-helix (bHLH) family	1.8803	9.56234e-08		Vitvi07g02444			-1.51085	0.0346031
												Vitvi14g03042		AAA-type ATPase family protein	4.75237	9.58192e-08		Vitvi13g01748	ZFP73	No transmitting tract	-1.14173	0.0346352
												Vitvi10g02194		(E,E)-alpha-farnesene synthase	1.18328	9.78793e-08		Vitvi07g02087			-1.0018	0.0366551
												Vitvi19g01937		Serine/threonine-protein kinase receptor ARK3	3.75537	9.91522e-08		Vitvi07g02122		Ankyrin	-1.09397	0.0370042
												Vitvi16g02014		Receptor kinase homolog LRK10	1.67802	9.93565e-08		Vitvi12g00150		Unknown protein	-1.13401	0.0371349
												Vitvi14g02533		Germin-like protein 3 [Vitis vinifera]	3.94694	1.00109e-07		Vitvi09g02088		Cytochrome c-type biogenesis protein CcmF	-1.43737	0.038271
												Vitvi18g00802		Unknown	4.74689	1.00685e-07		Vitvi01g02310		Unknown protein	-1.1644	0.0422214
												Vitvi12g00554		Ankyrin repeat protein family	3.82353	1.01733e-07		Vitvi08g00917		Pinoresinol-lariciresinol reductase	-1.06033	0.0424906
												Vitvi02g01319		unknown	2.3397	1.02512e-07		Vitvi01g02033		Unknown protein	-1.2591	0.0424934
												Vitvi16g00435		Disease resistance protein	2.36187	1.04932e-07		Vitvi04g01660	PME25	Pectinesterase family	-1.06639	0.042619
												Vitvi02g01416	CYP76pseudo_chr2_2	CYP76B1	2.42729	1.06139e-07		Vitvi14g00024			-1.00078	0.0448835
												Vitvi06g01480	bZIP20	BZIP transcription factor	1.0408	1.07024e-07		Vitvi03g01898		Membrane protein-related	-1.37351	0.0460059
												Vitvi18g01439	LAC76	Diphenol oxidase	4.60026	1.11113e-07		Vitvi15g00210			-1.08031	0.0464775
												Vitvi13g01771			1.68401	1.13753e-07		Vitvi06g00728	LAC19	Unknown protein	-1.11503	0.0474133
												Vitvi16g01429	ERF6L2	Ethylene-responsive transcription factor ERF105	1.90721	1.14106e-07		Vitvi06g00997		Double-stranded RNA binding protein	-1.19593	0.048766
												Vitvi04g00641		Chloroplast nucleoid DNA-binding protein	1.90718	1.14407e-07		Vitvi17g01545		No hit	-1.04989	0.0496069
												Vitvi08g02214		S-receptor kinase	5.14826	1.16214e-07
												Vitvi02g01474	F3H8	Naringenin,2-oxoglutarate 3-dioxygenase	1.08011	1.19732e-07
												Vitvi16g01569		Unknown	4.69907	1.21721e-07
												Vitvi12g02458		Wound-induced	5.35035	1.23211e-07
												Vitvi12g02698		AAA-type ATPase	1.18648	1.27487e-07
												Vitvi13g01764	bHLH054	Basic helix-loop-helix (bHLH) family	2.32101	1.29676e-07
												Vitvi14g01037			3.59663	1.345e-07
												Vitvi06g00202		Pentatricopeptide (PPR) repeat-containing protein	1.15379	1.35111e-07
												Vitvi12g01993	CYP82S1	CYP82M1v3	4.71145	1.35111e-07
												Vitvi14g00220		Germin-like protein 3 [Vitis vinifera]	2.03934	1.36172e-07
												Vitvi11g01603		Retrotransposon protein, Unclassified	4.80214	1.36207e-07
												Vitvi05g01911		Inhibitor of trypsin and hageman factor (CMTI-V)	2.72275	1.37332e-07
												Vitvi09g01790		Disease resistance protein (TIR-NBS-LRR class)	1.73017	1.41274e-07
												Vitvi14g00097		Unknown protein	2.04585	1.44485e-07
												Vitvi05g01478		No hit	1.58157	1.52588e-07
												Vitvi18g02622		Unknown	1.51528	1.53807e-07
												Vitvi16g00010	TIP3-1	Aquaporin BETA-TIP	3.85012	1.54211e-07
												Vitvi13g01305		Cinnamyl alcohol dehydrogenase	4.74234	1.54586e-07
												Vitvi05g00297		Cullin-1	1.03472	1.58416e-07
												Vitvi16g02070			2.93237	1.64094e-07
												Vitvi18g01675		Leucine-rich repeat protein kinase	2.99192	1.67436e-07
												Vitvi02g01370			1.19051	1.73305e-07
												Vitvi13g02055		No hit	2.03537	1.73639e-07
												Vitvi06g01072	CYP79A27	Cytochrome P450, family 79, subfamily A, polypeptide 2	4.65851	1.73648e-07
												Vitvi01g00262		Fw2.2 ORFX	4.16875	1.76536e-07
												Vitvi16g01963		S-locus lectin protein kinase	2.4105	1.76977e-07
												Vitvi04g00022		Clavata1 receptor kinase (CLV1)	2.18189	1.83712e-07
												Vitvi06g00768	PrxIII02d	Cationic peroxidase 1 precursor	4.74991	2.04031e-07
												Vitvi05g00707		1-aminocyclopropane-1-carboxylate oxidase homolog 1	4.45482	2.04636e-07
												Vitvi02g01466		Unknown	1.91343	2.06995e-07
												Vitvi08g01710	bZIP28	BZIP transcription factor	1.68052	2.11489e-07
												Vitvi14g02476		Universal stress protein (USP) family protein	1.88717	2.16322e-07
												Vitvi17g00219		RAB GTPase RABA6B	1.19781	2.17502e-07
												Vitvi09g01769		Pirin	1.1322	2.21325e-07
												Vitvi14g02893		No hit	1.8813	2.23628e-07
												Vitvi18g02738	CYP721A18	CYP72A1	1.23497	2.25697e-07
												Vitvi04g00179		Avr9/Cf-9 induced kinase 1	2.00906	2.38288e-07
												Vitvi18g01678		Peptide chain release factor eRF subunit 1	1.04398	2.3917e-07
												Vitvi09g00233		FRK1 (FLG22-induced receptor-like kinase 1)	4.37957	2.3928e-07
												Vitvi02g00169			4.86965	2.46729e-07
												Vitvi02g01341		Cellulose synthase CSLG3	1.02102	2.48313e-07
												Vitvi16g01423	ERF6L13		2.21803	2.498e-07
												Vitvi04g02075		Auxin-responsive SAUR32	2.02181	2.51181e-07
												Vitvi02g01748		Unknown	4.1954	2.5386e-07
												Vitvi18g01873		Coatomer protein complex, subunit beta 2	4.46095	2.5561e-07
												Vitvi03g00460		Blue (type 1) copper domain	4.20982	2.55679e-07
												Vitvi06g01600	DIR18		4.69822	2.60541e-07
												Vitvi08g02182		No hit	1.84238	2.61632e-07
												Vitvi18g00156		Ornithine decarboxylase	2.15577	2.66195e-07
												Vitvi16g01082		Acyltransferase	5.1049	2.80952e-07
												Vitvi03g01548		Blue (type 1) copper domain	4.35799	2.81755e-07
												Vitvi02g00521		flavin-containing monooxygenase 3	1.2496	2.94536e-07
												Vitvi07g01130			4.2673	2.95706e-07
												Vitvi18g02628		ATP binding	2.20225	2.96483e-07
												Vitvi16g01303			4.87628	2.97693e-07
												Vitvi13g01981			3.82262	3.07107e-07
												Vitvi11g01623		unknown	1.30549	3.11201e-07
												Vitvi14g01875		Chaperone BCS1 mitochondrial	3.95677	3.26019e-07
												Vitvi08g02349		DC1 domain-containing protein	3.21747	3.30493e-07
												Vitvi04g01671		Alcohol dehydrogenase 2 [Vitis vinifera]	4.33027	3.31085e-07
												Vitvi14g00223		Germin-like protein 3 [Vitis vinifera]	4.53764	3.41182e-07
												Vitvi11g01665		Transferase	1.14129	3.43947e-07
												Vitvi07g02185			4.34617	3.46638e-07
												Vitvi01g01958		Unknown	2.55246	3.62784e-07
												Vitvi06g00498	CYP707A42	Ent-kaurenoic acid oxidase 1	4.6765	3.6386e-07
												Vitvi09g00464	PDR11	ABC transporter g family pleiotropic drug resistance 12 PDR12	1.79175	3.68271e-07
												Vitvi18g02784	CYP71AT8	Cytochrome P450, family 83, subfamily B, polypeptide 1	1.94874	3.83475e-07
												Vitvi18g02451	TPS13	Valencene synthase	4.50565	3.86319e-07
												Vitvi19g01848		Glutamate receptor protein	4.05745	3.90414e-07
												Vitvi05g00722		Unknown	4.61594	4.03942e-07
												Vitvi17g01452		AAA-type ATPase family	2.18341	4.05867e-07
												Vitvi18g02665		S-locus receptor protein kinase	1.37484	4.07658e-07
												Vitvi08g00846		No hit	1.33517	4.07769e-07
												Vitvi17g00700	F3'H2	flavonoid 3'-hydroxylase [Vitis vinifera]	1.44359	4.11076e-07
												Vitvi16g01157			2.49071	4.16768e-07
												Vitvi00g00911		S-locus lectin protein kinase	2.86315	4.21566e-07
												Vitvi03g01728			4.32733	4.30613e-07
												Vitvi14g02416		Cf-2 gene	2.03323	4.6651e-07
												Vitvi13g02487			1.67416	4.68556e-07
												Vitvi19g01636		Disease resistance protein (NBS-LRR class)	1.93847	4.71125e-07
												Vitvi13g01902		Hypoxia-responsive	4.39557	4.89898e-07
												Vitvi14g01420		unknown	2.65521	5.11875e-07
												Vitvi03g01208		No hit	3.90672	5.14701e-07
												Vitvi10g00576		Copper-binding family protein	2.07	5.22191e-07
												Vitvi13g00306		Unknown protein	1.98987	5.5323e-07
												Vitvi16g02033		Receptor kinase LRK10	3.29205	5.54561e-07
												Vitvi08g02212		No hit	4.22198	5.61025e-07
												Vitvi10g00649		RKF1 (receptor-like kinase in flowers 1)	1.41061	5.62689e-07
												Vitvi07g01267		Allergen V5/Tpx-1	1.7096	5.63241e-07
												Vitvi13g00683		Nodulin family protein	1.49205	5.68044e-07
												Vitvi18g03084		Wall-associated receptor kinase 5	1.76138	5.68833e-07
												Vitvi16g02132		Receptor kinase homolog LRK10	3.90501	5.71261e-07
												Vitvi02g01840		Gibberellin 20-oxidase	1.09249	5.84816e-07
												Vitvi07g01667		Protein kinase	1.73422	5.93671e-07
												Vitvi08g00959		CXE carboxylesterase	1.68728	6.04782e-07
												Vitvi12g01277	BAK1-1	Brassinosteroid insensitive 1-associated receptor kinase 1	3.37515	6.13365e-07
												Vitvi12g02204		Myb family	1.90312	6.21945e-07
												Vitvi01g01921		Myb-related protein 3R-1 (Plant c-MYB-like protein 1) MYB3R1	4.43968	6.38631e-07
												Vitvi09g00104		Retrotransposon	3.2875	6.51775e-07
												Vitvi05g00586			2.83515	6.56573e-07
												Vitvi08g02211		No hit	3.94409	6.72689e-07
												Vitvi14g01840		AAA-type ATPase	4.52139	6.85515e-07
												Vitvi00g01367	PAL15	Phenylalanine ammonia-lyase	3.04836	7.1487e-07
												Vitvi14g01836			3.92927	7.16158e-07
												Vitvi14g00103		Universal stress protein (USP) family protein	1.85156	7.53112e-07
												Vitvi18g02717	CYP82D9	CYP82C1p	4.60411	7.7791e-07
												Vitvi01g02029		no hit	1.69139	8.09123e-07
												Vitvi08g01242		Proteinase inhibitor	1.41115	8.20181e-07
												Vitvi04g00159	CYP72D6	CYP72A58	2.93837	8.244e-07
												Vitvi00g02347			1.75174	8.27368e-07
												Vitvi07g02664		Lipase class 3	4.65508	8.47721e-07
												Vitvi11g01658		Unknown protein	1.60736	8.58923e-07
												Vitvi10g00537		Sodium/calcium exchanger family protein	4.14	9.33591e-07
												Vitvi18g00214		Calcium-binding protein CML	2.19896	9.53669e-07
												Vitvi14g02593		No hit	1.11589	9.70695e-07
												Vitvi07g00295		Rapid ALkalinization Factor RALFL11	1.72193	9.76345e-07
												Vitvi07g02674	AO3	L-ascorbate oxidase	1.12213	1.01977e-06
												Vitvi12g02306		S-locus protein kinase	4.37732	1.02164e-06
												Vitvi10g02243		Receptor kinase RK20-1	4.08579	1.05958e-06
												Vitvi13g02510		No hit	2.37822	1.06559e-06
												Vitvi00g00910		S-locus lectin protein kinase	2.77096	1.09163e-06
												Vitvi16g01886		Leucine-rich repeat	1.90934	1.09788e-06
												Vitvi01g00541		Inositol polyphosphate related phosphatase	4.3269	1.10859e-06
												Vitvi05g00861	MYB188	Myb domain protein 305	4.10156	1.12135e-06
												Vitvi12g02300		Tyrosine aminotransferase	4.2902	1.13209e-06
												Vitvi13g00122		unknown	1.5116	1.17318e-06
												Vitvi03g01571		Alpha-amylase	2.99918	1.18384e-06
												Vitvi14g03045		AAA-type ATPase	4.09655	1.19101e-06
												Vitvi13g02044		No hit	2.09196	1.2022e-06
												Vitvi18g02193		far-red impaired responsive family protein	2.4898	1.23931e-06
												Vitvi00g02268		Ser/Thr receptor-like kinase1	2.41783	1.24689e-06
												Vitvi14g01149		Receptor-like protein kinase	1.88816	1.26522e-06
												Vitvi19g00626		Armadillo/beta-catenin repeat	3.58121	1.26526e-06
												Vitvi14g01907	WRKY44	WRKY DNA-binding protein 72	2.15287	1.31204e-06
												Vitvi12g02714	CYP82pseudo_chr12_5	Calcineurin phosphoesterase	4.04364	1.37368e-06
												Vitvi03g00745		Pathogenesis-related protein 1 precursor (PRP 1)	2.50268	1.39326e-06
												Vitvi10g00615		Unknown protein	2.33948	1.42094e-06
												Vitvi05g01723	ERF098	Ethylene-responsive transcription factor ERF098	3.53968	1.44754e-06
												Vitvi13g02508		No hit	1.47592	1.48699e-06
												Vitvi16g02034		Polynucleotidyl transferase, Ribonuclease H fold	1.79156	1.48839e-06
												Vitvi18g02575			1.27835	1.50133e-06
												Vitvi08g02374		Polygalacturonase PG1	2.07035	1.50436e-06
												Vitvi19g01566	NAC28	NAC domain-containing protein 42	3.7039	1.53271e-06
												Vitvi06g00250		Carbonic anhydrase	4.04334	1.56476e-06
												Vitvi06g01619		No hit	1.04866	1.56749e-06
												Vitvi18g00033	SAD2	Sinapyl alcohol dehydrogenase	4.18861	1.57359e-06
												Vitvi10g02334		Hydroxyproline-rich glycoprotein family protein	4.0279	1.64011e-06
												Vitvi11g00322		Dynein light chain LC6, flagellar outer arm	1.48387	1.65614e-06
												Vitvi14g03116			3.56873	1.6922e-06
												Vitvi16g01931		SRC2/SRC2 (soybean gene regulated BY cold-2)	4.27567	1.712e-06
												Vitvi05g01749			1.47388	1.76906e-06
												Vitvi07g00586		Aspartyl protease	2.70258	1.78369e-06
												Vitvi10g01598	STS4	Stilbene synthase [Vitis pseudoreticulata]	1.80197	1.81061e-06
												Vitvi14g02690		Ankyrin repeat	1.37384	1.82617e-06
												Vitvi11g00195		1-aminocyclopropane-1-carboxylate oxidase 2	1.28316	1.83179e-06
												Vitvi04g02110		Unknown	2.37829	1.86367e-06
												Vitvi17g01396			1.78283	1.94067e-06
												Vitvi13g01979		DC1 domain-containing protein	4.11812	1.96374e-06
												Vitvi15g01684		DTA2 (downstream target of AGL15 2)	2.78439	2.0001e-06
												Vitvi07g02716		No hit	3.89289	2.05162e-06
												Vitvi16g00966	CYP87A12	CYP87A3	4.03106	2.05419e-06
												Vitvi05g00906		N-6 Adenine-specific DNA methylase	2.4887	2.07191e-06
												Vitvi13g00109	LBDId4	Other LOB domain-containing protein ASL5	1.99616	2.07509e-06
												Vitvi08g00067		MATE efflux family protein	1.13084	2.13206e-06
												Vitvi12g01811	UGT-like27	UDP-glycosyltransferase 71A13	1.06843	2.13944e-06
												Vitvi08g00747			4.2021	2.14076e-06
												Vitvi03g01564			1.0665	2.18453e-06
												Vitvi04g01909		Serine hydrolase [Vitis vinifera]	1.22235	2.22736e-06
												Vitvi08g02373		Polygalacturonase PG1	2.66405	2.25316e-06
												Vitvi02g00452		Carboxyl-terminal peptidase	3.47048	2.26278e-06
												Vitvi07g00130	TPS68	Copalyl diphosphate synthase	4.04178	2.27644e-06
												Vitvi05g01337		Aldo/keto reductase AKR	2.58242	2.34232e-06
												Vitvi12g02273	ROMT4	Isoflavone methyltransferase/orcinol O-methyltransferase oomtB	4.26087	2.42812e-06
												Vitvi10g01641		Myb caprice CPC	1.31555	2.42911e-06
												Vitvi10g02227		Protein kinase	1.90748	2.51848e-06
												Vitvi14g02410		use manual no short name no function	1.81427	2.57243e-06
												Vitvi14g02703			4.11949	2.73261e-06
												Vitvi12g01756			1.41858	2.75694e-06
												Vitvi01g02224		Chaperone BCS1 mitochondrial	1.1457	2.89318e-06
												Vitvi06g00042		Hcr2-p4.1	2.19872	2.92536e-06
												Vitvi15g01216	LBDIi1	Lateral organ boundaries protein 1	2.6929	2.9374e-06
												Vitvi16g01178		HcrVf3 protein	3.34932	2.95409e-06
												Vitvi10g02283		Cellulose synthase CSLE1	1.10464	3.04291e-06
												Vitvi16g01932		C2 domain-containing protein	3.34157	3.1043e-06
												Vitvi13g01303		Cinnamyl alcohol dehydrogenase	3.9709	3.24723e-06
												Vitvi09g00451			2.0339	3.326e-06
												Vitvi14g01917		formin 8	4.09594	3.33107e-06
												Vitvi10g02301		No hit	4.04983	3.33566e-06
												Vitvi04g00024		Clavata1 receptor kinase (CLV1)	2.50221	3.37277e-06
												Vitvi05g01664		No hit	1.54054	3.49178e-06
												Vitvi01g02230		Calcium-binding protein CML	1.24722	3.49324e-06
												Vitvi18g00628	bZIP44	BZIP transcription factor BZIP4	1.89096	3.51914e-06
												Vitvi07g02555		Mannitol dehydrogenase	1.37267	3.61469e-06
												Vitvi01g01007		Glutathione S-transferase 10 GSTU10	3.4226	3.68542e-06
												Vitvi10g02330	TPS128/129	S-linalool synthase	2.70248	3.7197e-06
												Vitvi19g01669	MYB139	Myb domain protein 58	1.76889	3.73113e-06
												Vitvi14g00158		ATPP2-B15 (Phloem protein 2-B15)	4.30737	3.73631e-06
												Vitvi06g00037			1.7105	3.91533e-06
												Vitvi19g02091		Heavy-metal-associated domain-containing protein	2.66159	3.9478e-06
												Vitvi01g01952		Protein kinase	2.97222	3.97119e-06
												Vitvi06g00561	HSP20-14	Heat shock protein 17.6 kDa class I	1.04961	3.99891e-06
												Vitvi13g01928			4.11049	4.05997e-06
												Vitvi11g01667		No hit	2.07059	4.46601e-06
												Vitvi03g01760		Copper transporter 2	2.99299	4.49105e-06
												Vitvi09g01345		Unknown protein	2.30411	4.57814e-06
												Vitvi19g01804		Receptor kinase 2	1.05223	4.64392e-06
												Vitvi10g00522	ERF091	Ethylene-responsive transcription factor ERF091	2.50314	4.71528e-06
												Vitvi03g00615		No hit	2.25658	4.72039e-06
												Vitvi10g00355		S-locus lectin protein kinase	3.70139	4.72249e-06
												Vitvi16g02028		Receptor kinase LRK10	3.8774	4.75101e-06
												Vitvi09g00538		No hit	2.59424	4.75662e-06
												Vitvi16g02026		Receptor-like protein kinase	2.23097	4.8685e-06
												Vitvi17g01186		S-receptor protein kinase	3.98361	4.91722e-06
												Vitvi02g01697			2.09316	4.96789e-06
												Vitvi03g01703	CYP76Y1	Geraniol 10-hydroxylase	1.52241	5.06026e-06
												Vitvi11g00764		Receptor protein kinase	3.83053	5.08822e-06
												Vitvi13g02091		no hit	3.87772	5.22032e-06
												Vitvi06g01456		Male sterility 2 (MS2) Acyl-CoA reductase	1.64487	5.31192e-06
												Vitvi07g01653	CYP81V17	CYP81E1 Isoflavone 2'-hydroxylase	4.18846	5.44124e-06
												Vitvi18g02661		No hit	2.30748	5.45117e-06
												Vitvi19g01936		Serine/threonine-protein kinase receptor ARK3	4.21164	5.82113e-06
												Vitvi05g02068		R protein L6	1.08748	5.88183e-06
												Vitvi08g00764		ferritin	1.07331	6.0047e-06
												Vitvi04g00646		Aspartyl protease	3.71865	6.06296e-06
												Vitvi11g01360		Ankyrin repeat	3.81115	6.40827e-06
												Vitvi07g00238	ARF6	Auxin response factor 2	1.2094	6.55996e-06
												Vitvi14g01532	PrxIII12a	Peroxidase	1.13178	6.67561e-06
												Vitvi10g00694	FLS7	flavonol synthase	2.2771	6.78177e-06
												Vitvi10g00072		Unknown	4.21082	6.88913e-06
												Vitvi13g02344		R protein MLA10	1.60655	6.9118e-06
												Vitvi16g01266		Membrane located receptor	3.77014	6.91497e-06
												Vitvi01g00953		Avr9/Cf-9 induced kinase 1	1.53973	6.95717e-06
												Vitvi10g02143		S-locus protein kinase	1.92571	7.2304e-06
												Vitvi04g01675		Aminotransferase, class V	1.93061	7.27679e-06
												Vitvi10g00158		R protein MLA10	1.33267	7.48892e-06
												Vitvi15g00434		Proton-dependent oligopeptide transport (POT) family protein	1.12075	7.53733e-06
												Vitvi03g00811		Concanavalin A lectin	2.43625	7.73433e-06
												Vitvi04g01726	CYP82S6		1.2739	7.82955e-06
												Vitvi12g02591	UGT-like15	UDP-glucose: anthocyanidin 5,3-O-glucosyltransferase	1.83206	7.89657e-06
[truncated: 395 more rows]

## Sheet: Table S4
Table S4. Metadata of publicly available RNAseq experiments on B. cinerea-grapevine berry interactions, included in the Botrytis Stress Atlas Explorer.
BioProject	Nº Runs	Cultivars	Description and Reference
PRJNA1031966	12	Teroldego and Souvigner gris	Inflorescences (E-L 25/26) of two contrasting genotypes (Sovigner Gris and V. vinifera cv Teroldego) at 24 hpi with Bc and in control conditions (This work)
PRJNA281236	16	Semillon	Semillon' grapes at three stages of Noble rot and in control conditions (Blanco-Ulate et al., 2015)
PRJNA477951	6	Garganega	Garganega' berries undergoing Noble rot, and in control conditions (Lovato et al., 2019)
PRJEB48949	38	Furmint	'Furmint' ripen grapes at three stages of Noble rot and in control conditions (Pogány et al., 2022)
PRJNA611792	12	Syrah and Trincadeira	Berries infected at green stage (EL29) and collected at EL32 (~ 4 wpi) upon Bc inoculation and in control conditions (Soares et al., 2022)
References
Blanco-Ulate et al. (2015) Developmental and metabolic plasticity of white-skinned grape berries in response to Botrytis cinerea during Noble Rot. Plant Physiology 169: 2422-2443
Lovato et al. (2019) Plant and fungus transcriptomic data from grapevine berries undergoing artificially-induced noble rot caused by Botrytis cinerea. Data Brief 25: 104150
Pogány et al. (2022) Redox and Hormonal Changes in the Transcriptome of Grape (Vitis vinifera) Berries during Natural Noble Rot Development Plants 11 (7): 864
Soares et al. (2022) Virulence-related metabolism is activated in Botrytis cinerea mostly in the interaction with tolerant green grapes that remain largely unaffected in contrast with susceptible green grapes Horticulture Research 9: uhac217

## Sheet: Table S5
Table S5. Predicted PME10 off-target regions in V. vinifera ‘PN40024’ and ‘Sugraone’ genome assemblies.
Off-target	Closest gene in PN40024	PN40024 sequence	Chromosomal location	‘Sugraone’ sequence
Off-target_1	Vitvi06g01155 (VviPME54)	CCTCCGATGATGTAAAATCATGG	6:+15341513	CCTCCGATGATGTAAAATCATGG
Off-target_2	Vitvi06g01870 (VviPME9)	CCTTCGATGATGTAAAATCATGG	6:-15393099	CCTTCGATGATGTAAAATCATGG
Off-target_3	Intergenic; (near VviPME8, Vitvi06g04453)	CCTTCGATGATGTAAAATCATGG	6:-15370666	CCTTCGATGATGTAAAATCATGG
Off-target_4	Vitvi06g01156 (VviPME11)	CCTCCCATGATGTAAAATCATGG	6:+15354182	CCTCCCATGATGTAAAATCATGG

## Sheet: Table S6 
Table S6. WRKY03-binding events on PME genes detected by DAP-seq analysis.
seqnames	start	end	width	strand	peak signal value	peak	feature	start_position	end_position	feature_strand	insideFeature	distancetoTSS	distancetoFeature	shortestDistance	fromOverlappingOrNearest	peak score	peak pvalue	peak qvalue	peak summit	Binding motif	Fold value	Marker ID	General description
chr07	3742831	3743030	200	*	85.5	X07.3742930	VIT_07s0005g00720	3738130	3740248	-	upstream	-2682	-2682	2583	NearestLocation	116	11.06	10.57	100	TTTGACTTTT_300/24	18.3	PME1	Pectinesterase family
chr06	16428708	16428907	200	*	75.1	X06.16428807	VIT_06s0009g02560	16429508	16431216	+	upstream	-700	-700	601	NearestLocation	114	7.37	7.02	100	TTTGACC_57/5	3.3	PME10	Pectinesterase family
chr06	16432801	16433000	200	*	50.6	X06.16432900	VIT_06s0009g02560	16429508	16431216	+	downstream	3392	1684	1585	NearestLocation	109	3.15	2.98	100	CATTGACTTTT_295/19	4.5	PME10	Pectinesterase family
chr06	16481864	16482063	200	*	187	X06.16481963	VIT_06s0009g02590	16479122	16480925	+	downstream	2842	1039	939	NearestLocation	136	36.95	35.79	100	AGTTGACTTT_282/17	11.1	PME11	Pectinesterase family
chr06	16478766	16478965	200	*	87	X06.16478865	VIT_06s0009g02590	16479122	16480925	+	upstream	-256	-256	157	NearestLocation	116	14.77	14.16	100	GTTGACTAG_207/18	7.7	PME11	Pectinesterase family
chr06	16476184	16476383	200	*	72	X06.16476283	VIT_06s0009g02590	16479122	16480925	+	upstream	-2838	-2838	2739	NearestLocation	114	9.5	9.07	100	TTTGACTT_274/20	6.4	PME11	Pectinesterase family
chr15	14630031	14630230	200	*	234.4	X15.14630130	VIT_15s0048g00510	14632320	14634885	+	upstream	-2190	-2190	2090	NearestLocation	145	54.42	52.92	100	GTTGACCTT_91/13	20.9	PME12	Pectinesterase family
chr15	14625831	14626030	200	*	125.3	X15.14625930	VIT_15s0048g00510	14632320	14634885	+	upstream	-6390	-6390	6290	NearestLocation	124	11.14	10.65	100	GTTGACTTG_283/18	3.2	PME12	Pectinesterase family
chr15	14631991	14632190	200	*	135.5	X15.14632090	VIT_15s0048g00510	14632320	14634885	+	upstream	-230	-230	130	NearestLocation	126	5.96	5.66	100	ATTGACTTTT_278/18	2	PME12	Pectinesterase family
chr16	13620491	13620690	200	*	239.5	X16.13620590	VIT_16s0022g00700	13617542	13620088	-	upstream	-502	-502	403	NearestLocation	146	51.15	49.71	100	AGTTGACTTTG_286/17	14.2	PME13	Pectinesterase family
chr01	5009452	5009651	200	*	94.5	X01.5009551	VIT_01s0011g05380	5015889	5018170	-	downstream	8618	6337	6238	NearestLocation	118	8.96	8.54	100	TTTGACCAAA_158/16	3.4	PME16	Pectinesterase family
chr13	15969174	15969373	200	*	181	X13.15969273	VIT_13s0047g00230	15991873	15995234	+	upstream	-22599	-22599	22500	NearestLocation	135	31.2	30.16	100	TTTGACCAA_137/16	8.1	PME2	Pectinesterase family
chr13	15981115	15981314	200	*	143	X13.15981214	VIT_13s0047g00230	15991873	15995234	+	upstream	-10659	-10659	10559	NearestLocation	127	16.68	16	100	--------	4.2	PME2	Pectinesterase family
chr13	15987210	15987409	200	*	89.6	X13.15987309	VIT_13s0047g00230	15991873	15995234	+	upstream	-4563	-4563	4464	NearestLocation	117	8.03	7.65	100	ATTGACTTTG_266/17	3.2	PME2	Pectinesterase family
chr13	16002682	16002881	200	*	72	X13.16002781	VIT_13s0047g00230	15991873	15995234	+	downstream	10909	7548	7448	NearestLocation	114	6.62	6.3	100	GTTGACTTTA_285/17	3.2	PME2	Pectinesterase family
chr13	15965878	15966077	200	*	53.5	X13.15965977	VIT_13s0047g00230	15991873	15995234	+	upstream	-25895	-25895	25796	NearestLocation	110	4.78	4.54	100	--------	4.8	PME2	Pectinesterase family
chr13	15987954	15988153	200	*	42.5	X13.15988053	VIT_13s0047g00230	15991873	15995234	+	upstream	-3819	-3819	3720	NearestLocation	108	2.46	2.33	100	TTTGACTA_177/18	3.8	PME2	Pectinesterase family
chr05	20277032	20277231	200	*	216.9	X05.20277131	VIT_05s0062g01160	20293419	20296714	-	downstream	19582	16287	16188	NearestLocation	142	65.32	63.65	100	CTTTGACTTTT_310/24	9999.9	PME20	Pectinesterase family
chr05	20268742	20268941	200	*	300	X05.20268841	VIT_05s0062g01160	20293419	20296714	-	downstream	27872	24577	24478	NearestLocation	158	27.07	26.12	100	GTTGACCTTT_98/13	3.3	PME20	Pectinesterase family
chr05	20276903	20277102	200	*	56.1	X05.20277002	VIT_05s0062g01160	20293419	20296714	-	downstream	19712	16417	16317	NearestLocation	110	6.79	6.45	100	TTGACCAG_83/9	10	PME20	Pectinesterase family
chr16	23498211	23498410	200	*	97	X16.23498310	VIT_16s0098g01900	23495543	23498619	-	inside	309	309	209	NearestLocation	118	11.58	11.07	100	TTGACTT_221/11	4.3	PME21	Pectinesterase family
chr16	23506345	23506544	200	*	96	X16.23506444	VIT_16s0098g01900	23495543	23498619	-	upstream	-7825	-7825	7726	NearestLocation	118	9.15	8.72	100	GGTTGACTAG_236/19	3.4	PME21	Pectinesterase family
chr16	23513997	23514196	200	*	81.9	X16.23514096	VIT_16s0098g01900	23495543	23498619	-	upstream	-15477	-15477	15378	NearestLocation	115	8.53	8.12	100	GTTTGACTTTG_301/23	3.6	PME21	Pectinesterase family
chr16	23500830	23501029	200	*	52.7	X16.23500929	VIT_16s0098g01900	23495543	23498619	-	upstream	-2311	-2311	2211	NearestLocation	110	5.79	5.51	100	TGACTTT_158/7	4.7	PME21	Pectinesterase family
chr16	23501283	23501482	200	*	42.3	X16.23501382	VIT_16s0098g01900	23495543	23498619	-	upstream	-2763	-2763	2664	NearestLocation	108	4.4	4.17	100	GGTTGACTTG_301/18	7.5	PME21	Pectinesterase family
chr11	337478	337677	200	*	60	X11.337577	VIT_11s0016g00330	336911	338970	+	inside	667	667	567	NearestLocation	111	7.51	7.15	100	GTTGACCAA_136/13	5.3	PME22	Pectinesterase family
chr10	257020	257219	200	*	105	X10.257119	VIT_10s0116g00590	256142	258193	+	inside	978	978	878	NearestLocation	120	10.88	10.39	100	TTTGACTA_177/18	3.7	PME23	Pectinesterase family
chr11	322578	322777	200	*	83	X11.322677	VIT_11s0016g00310	319044	321311	+	downstream	3634	1367	1267	NearestLocation	116	13.79	13.21	100	ATTGACTATT_244/19	7.4	PME24	Pectinesterase family
chr04	23168449	23168648	200	*	148	X04.23168548	VIT_04s0044g01030	23157092	23158924	-	upstream	-9624	-9624	9525	NearestLocation	128	26.84	25.9	100	TTTGACTTTT_300/24	8.8	PME25	Pectinesterase family
chr05	383040	383239	200	*	96.7	X05.383139	VIT_05s0077g01950	382825	384907	-	inside	1767	1767	215	NearestLocation	118	9.68	9.23	100	GTTGACCAG_137/13	3.5	PME28	Pectinesterase family
chr13	16024217	16024416	200	*	207	X13.16024316	VIT_13s0047g00240	16022558	16024344	-	overlapStart	28	28	72	NearestLocation	140	46.63	45.27	100	CATTGACTTT_282/18	18.4	PME30	Pectinesterase family
chr13	16035051	16035250	200	*	171	X13.16035150	VIT_13s0047g00240	16022558	16024344	-	upstream	-10806	-10806	10707	NearestLocation	133	22.75	21.9	100	TTGACTATT_225/15	5.1	PME30	Pectinesterase family
chr13	16031556	16031755	200	*	91.7	X13.16031655	VIT_13s0047g00240	16022558	16024344	-	upstream	-7312	-7312	7212	NearestLocation	117	10.69	10.21	100	GTTGACTTTA_285/17	4.4	PME30	Pectinesterase family
chr13	16028442	16028641	200	*	79	X13.16028541	VIT_13s0047g00240	16022558	16024344	-	upstream	-4198	-4198	4098	NearestLocation	115	4.86	4.61	100	ATTGACTTTT_278/18	2.3	PME30	Pectinesterase family
chr13	16026819	16027018	200	*	61	X13.16026918	VIT_13s0047g00240	16022558	16024344	-	upstream	-2574	-2574	2475	NearestLocation	111	3.74	3.55	100	GTTGACTTG_283/18	3.6	PME30	Pectinesterase family
chr13	16031058	16031257	200	*	57.3	X13.16031157	VIT_13s0047g00240	16022558	16024344	-	upstream	-6814	-6814	6714	NearestLocation	111	2.73	2.58	100	GTTGACTAT_291/19	1.9	PME30	Pectinesterase family
chr04	23137335	23137534	200	*	95	X04.23137434	VIT_04s0044g01000	23133965	23139706	-	inside	2272	2272	2172	NearestLocation	118	22.33	21.5	100	ATTGACTTTT_278/18	47.8	PME31	Pectinesterase family
chr04	23136440	23136639	200	*	49.6	X04.23136539	VIT_04s0044g01000	23133965	23139706	-	inside	3166	3166	2475	NearestLocation	109	3.65	3.46	100	ATTGACTTTG_266/17	3.1	PME31	Pectinesterase family
chr04	23136227	23136426	200	*	49.4	X04.23136326	VIT_04s0044g01000	23133965	23139706	-	inside	3380	3380	2262	NearestLocation	109	3.65	3.46	100	CATTGACTAGG_196/19	4.2	PME31	Pectinesterase family
chr18	10834516	10834715	200	*	145.7	X18.10834615	VIT_18s0001g12670	10831633	10837616	+	inside	2983	2983	2883	NearestLocation	128	23.22	22.37	100	TTTGACTTG_288/23	6.6	PME34	Pectinesterase family
chr18	10832539	10832738	200	*	86	X18.10832638	VIT_18s0001g12670	10831633	10837616	+	inside	1005	1005	906	NearestLocation	116	3.65	3.46	100	GTTGACCAT_132/15	5.1	PME34	Pectinesterase family
chr05	14113411	14113610	200	*	179.1	X05.14113510	VIT_05s0136g00310	14113675	14115148	+	upstream	-165	-165	65	NearestLocation	134	17.64	16.93	100	ATTGACTTTT_278/18	3.5	PME35	Pectinesterase family
chr05	14116169	14116368	200	*	153	X05.14116268	VIT_05s0136g00310	14113675	14115148	+	downstream	2593	1120	1021	NearestLocation	129	16.35	15.68	100	TTTGACTTTT_300/24	3.9	PME35	Pectinesterase family
chr05	1225513	1225712	200	*	111	X05.1225612	VIT_05s0077g00890	1224383	1225886	-	inside	274	274	174	NearestLocation	121	17.67	16.97	100	CATTGACT_109/7	6.6	PME36	Pectinesterase family
chr08	18408028	18408227	200	*	229	X08.18408127	VIT_08s0007g04480	18402845	18412633	-	inside	4505	4505	4406	NearestLocation	144	48.17	46.79	100	TTTGACTTNT_286/23	13.6	PME39	Pectinesterase family
chr07	3746970	3747169	200	*	138	X07.3747069	VIT_07s0005g00730	3747301	3750192	+	upstream	-231	-231	132	NearestLocation	126	40.43	39.19	100	CTTTGACTTTA_306/23	9999.9	PME4	Pectinesterase family
chr02	5319929	5320128	200	*	232	X02.5320028	VIT_02s0154g00600	5321389	5323536	+	upstream	-1361	-1361	1261	NearestLocation	145	44.22	42.92	100	CATTGACTAG_179/19	10.3	PME42	Pectinesterase family
chr02	5323271	5323470	200	*	128	X02.5323370	VIT_02s0154g00600	5321389	5323536	+	inside	1981	1981	66	NearestLocation	124	9.99	9.53	100	GTTTGACTTTG_301/23	2.8	PME42	Pectinesterase family
chr16	4587423	4587622	200	*	72	X16.4587522	VIT_16s0013g00140	4563291	4565000	+	downstream	24231	22522	22423	NearestLocation	114	21.66	20.85	100	AGTTGACTTTT_296/18	9999.9	PME44	Pectinesterase family
chr16	4568293	4568492	200	*	63	X16.4568392	VIT_16s0013g00140	4563291	4565000	+	downstream	5101	3392	3293	NearestLocation	112	5.03	4.77	100	CTTTGACCTA_215/17	2.8	PME44	Pectinesterase family
chr16	4723460	4723659	200	*	93	X16.4723559	VIT_16s0013g00180	4716330	4717822	-	upstream	-5738	-5738	5638	NearestLocation	118	28	27.03	100	GTTGACTATT_298/19	9999.9	PME46	Pectinesterase PPME1
chr01	23862930	23863129	200	*	154	X01.23863029	VIT_01s0150g00230	23862533	23863875	+	inside	497	497	397	NearestLocation	130	24.57	23.68	100	AGTTGACTT_263/14	6.9	PME48	Pectinesterase family
chr11	499174	499373	200	*	334.6	X11.499273	VIT_11s0016g00480	494384	497941	+	downstream	4890	1333	1233	NearestLocation	165	75.41	73.56	100	GTTGACTTT_282/17	17.6	PME5	Pectinesterase PME2
chr11	497118	497317	200	*	146	X11.497217	VIT_11s0016g00480	494384	497941	+	inside	2834	2834	624	NearestLocation	128	20.26	19.49	100	CATTGACTTTT_295/19	5.3	PME5	Pectinesterase PME2
chr11	493835	494034	200	*	100	X11.493934	VIT_11s0016g00480	494384	497941	+	upstream	-450	-450	350	NearestLocation	119	12.21	11.68	100	GTTGACC_58/6	4.5	PME5	Pectinesterase PME2
chr11	499074	499273	200	*	74.7	X11.499173	VIT_11s0016g00480	494384	497941	+	downstream	4790	1233	1133	NearestLocation	114	7.81	7.44	100	TTGACCAAA_111/9	5.1	PME5	Pectinesterase PME2
chr11	495901	496100	200	*	65.6	X11.496000	VIT_11s0016g00480	494384	497941	+	inside	1616	1616	1517	NearestLocation	112	2.13	2.02	100	--------	1.7	PME5	Pectinesterase PME2
chr07	4766613	4766812	200	*	156	X07.4766712	VIT_07s0005g01940	4763174	4764843	-	upstream	-1869	-1869	1770	NearestLocation	130	25.05	24.15	100	CTTTGACTTAA_317/27	6.9	PME55	Pectinesterase family
chr06	16490132	16490331	200	*	92	X06.16490231	VIT_06s0009g02600	16492756	16494376	-	downstream	4144	2524	2425	NearestLocation	117	16.01	15.36	100	GTTGACTAT_291/19	8.2	PME8	Pectinesterase family
chr06	16491694	16491893	200	*	129.2	X06.16491793	VIT_06s0009g02600	16492756	16494376	-	downstream	2582	962	863	NearestLocation	125	14	13.41	100	GTTTGACTATT_280/25	3.8	PME8	Pectinesterase family
chr06	16533100	16533299	200	*	63.6	X06.16533199	VIT_06s0009g02630	16516473	16518183	-	upstream	-15017	-15017	14917	NearestLocation	112	6.74	6.41	100	TGACTTT_158/7	9999.9	PME9	Pectinesterase family
chr06	16518452	16518651	200	*	48	X06.16518551	VIT_06s0009g02630	16516473	16518183	-	upstream	-369	-369	269	NearestLocation	109	2.5	2.37	100	TTTGACCAG_130/14	9999.9	PME9	Pectinesterase family

## Sheet: Table S7
Table S6. PME10 DAP-seq qPCR conditions.
Primer Name	Sequence	Tm	Fragment
P1 random site_F	TCCTTCATTTAGGGTTTATCCCACT	55.7	73 bp
P1 random site_R	TCTTGAACCTTTAAGACTACCTTGT	53.8
PME10_PBS1_F	GTTCCATAAGCCCCAACCCA	57.6	102 bp
PME10_PBS1_R	AGGCCCGTTAATAGATTTTGGT	54.3
PME10_DAP peak center_F	AGGCAAGTCGTTATTCTGCTA	53.8	88 bp
PME10_DAP peak center_R	CTTCACTCCACTGTGGGCTT	57.6
PME10_PBS2_F	GGACCCATCACCTGCCTTG	58.5	116 bp
PME10_PBS2_R	TCTTCATAAAGAGGAAGCGATGT	53.9

## Sheet: Table S8 
Table S6. List of primers used in the study for different purposes.
Primer Name	Nucleotide sequence (5’ -> 3’)	Description of the purpose
VIT_06s0009g02560_CDS_F	CACCATGGCTTTTGTAGCTCTTGTACTCCT	VviPME10 CDS Cloning and construction of VviPME10 OE construct
VIT_06s0009g02560_CDS_R	TCAAAGGCCAGAAGTAAAAGGAACG
gRNA2-VvPME10_F	TGATTGCCTCCGATGATGTAAAACCATGG	Construction of VviPME10 KO construct
gRNA2-VvPME10_R	CCAAAACTGGTTTTACATCATCGGAGGCA
pCRISPR-RB-rev	ACCCGCCAATATATC	Genotyping for presence of transgenic construct (for pD764p9oNoR-LR plasmid)
pK7WG2-2S	ACGCACAATCCCACTATCCTTCGCA	Genotyping (colony PCR and transgenic plants) paired to gene specific primer
LB-FRT-Spacer-F1	CGATCGGCTCGAAGTTCCTATAC	Detection of the presence of T-DNA region flanked by FRT sequences
FRT-RB-Spacer_R1	CTGATAGTTTAAACCGAAGGCGGG
sgRNA2-VviPME10-F	CATACGCTCCATTGCCAACG	Sanger Sequencing-On-target analysis of KO-lines
sgRNA2-VviPME10-R	CATGGCACGTTCCAAAGCAA
NGS_sgRNA2_VvPME10_F	TCGTCGGCAGCGTCAGATGTGTATAAGAGACAGCATACGCTCCATTGCCAACG	NGS-On-target analysis of KO-lines
NGS_sgRNA2_VvPME10_R	GTCTCGTGGGCTCGGAGATGTGTATAAGAGACAGCATGGCACGTTCCAAAGCAA
Off1_sgRNA2_VvPME10_F2	AAGTCACCCGGCCATTTTCA	Sanger Off-target analysis of KO-lines
Off1_sgRNA2_VvPME10_R2	AAAAGTGGCCTGACACACCA
Off2_sgRNA2_VvPME10_F2	GTCTGACACACCAAGCTCGA	Sanger Off-target analysis of KO-lines
Off2_sgRNA2_VvPME10_R2	AGCGTGACTCTGAGCCAAAT
Off3_sgRNA2_VvPME10_F2	CACCACAATATTCGCCTGCG	Sanger Off-target analysis of KO-lines
Off3_sgRNA2_VvPME10_R2	GGCTGGACCGTATTTAGGCA
Off_4_gRNA2_VvPME10_F	GTACTCGTGTCCCTCCTCCT	Sanger Off-target analysis of KO-lines
Off_4_gRNA2_VvPME10_R	GTAAGAGCAGTGCTGAGCCAT
VviPME10-qRT-F	CCTTGGTGTATCAGACTATG	qPCR berries of contrasting genotypes and overexpressing lines
VviPME10-qRT-R	GTAACCGCCTTTGTAACTAG
VviPME11-qRT-F	GCTCATGGTAACATATTTTCGCTAGGT	qPCR berries of contrasting genotypes
VviPME11-qRT-R	TGGTGTGGTCATAGAGCTCGAC
VviPME12-qRT-F	AGCTCGGTGTCTCGGACTAT	qPCR berries of contrasting genotypes
VviPME12-qRT-R	AGGCTCAGTGTATGGGACCT
Vitvi06g01152_P2K_Int1	AGATAAGGTGCTGGGGATAATTGAGC	Sanger sequencing (internal sequence of PME10 promoter region)
Vitvi06g01152_P2K_Int2	GTTTGACCCGGAATGAGCGTC
Vitvi06g01152_P2K_Int3	GTGCATAGCTTTTAGTTATAGTAAAGTAAAACATATACTTTG
Vitvi06g01152_P2K_Int4	CTCAATACAAAATTGTGTCTATATAACTTCTGGC
LB T-DNA rep	TGGCAGGATATATTGTGGTGTAAAC	Genotyping (colony PCR) for detection of pPGWL7 plasmid (used with promoter Vitvi06g01152_P2K_Int1 or Int2)
Lucif_5_R1	CTGATAGTTTAAACCGAAGGCGGG	Genotyping (colony PCR) for detection of pPGWL7 plasmid (used with promoter Vitvi06g01152_P2K_Int3 or Int4)
Bc3F	GCTGTAATTTCAATGTGCAGAATCC	Detection of Bc DNA (reported by Ammour et al., 2019)
Bc3R	GGAGCAACAATTAATCGCATTTC
VvGAPDH_F	TTCTCGTTGAGGGCTATTCCA	Detection of V. vinifera DNA and qPCR PME10 OE lines (reported by Reid et al., 2006)
VvGAPDH_R	CCACAGACTTCATCGGTGACA
VvACT_F	TCCTTGCCTTGCGTCATCTAT	qPCR berries of contrasting genotypes and PME10 OE lines (reported by Gatto et al., 2008)
VvACT_R	CACCAATCACTCTCCTGCTACAA
VvUBIQ-F	CCCTGGCGGACTACAACATC	qPCR berries of contrasting genotypes (reported by Gatto et al., 2008)
VvUBIQ-R	TCAAATGGCTGAGACCCACA
VvEF1α-F	GAACTGGGTGCTTGATAGGC	qPCR berries of contrasting genotypes (reported by Reid et al., 2006)
VvEF1α-R	AACCAAAATATCCGGAGTAAAAGA
VvATP16-F	CTTCTCCTGTATGGGAGCTG	qPCR berries of contrasting genotypes (reported by Gamm et al., 2011)
VvATP16-R	CCATAACAACTGGTACAATCGAC
VvChi_F	CCCATCTCTCCTTCAACCACCT	Amplification of the endogenous grapevine gene VviCHI for nptII Copy number quantification in PME10 OE lines
VvChi_R	GAGGCTGGGGATGAGAAAATTG
nptII_F	CTTGCCGAATATCATGGTGGAA	Amplification of the exogenous gene NptII for NptII Copy number quantification in PME10 OE lines
nptII_R	GGTAGCCAACGCTATGTCCTGA
P1 random site_F	TCCTTCATTTAGGGTTTATCCCACT	PME10_DAP-qPCR analysis
P1 random site_R	TCTTGAACCTTTAAGACTACCTTGT	PME10_DAP-qPCR analysis
PME10_PBS1_F	GTTCCATAAGCCCCAACCCA	PME10_DAP-qPCR analysis
PME10_PBS1_R	AGGCCCGTTAATAGATTTTGGT	PME10_DAP-qPCR analysis
PME10_DAP peak center_F	AGGCAAGTCGTTATTCTGCTA	PME10_DAP-qPCR analysis
PME10_DAP peak center_R	CTTCACTCCACTGTGGGCTT	PME10_DAP-qPCR analysis
PME10_PBS2_F	GGACCCATCACCTGCCTTG	PME10_DAP-qPCR analysis
PME10_PBS2_R	TCTTCATAAAGAGGAAGCGATGT	PME10_DAP-qPCR analysis
References
Gatto, P. et al. (2008) Ripening and genotype control stilbene accumulation in healthy grapes J. Agric. Food Chem. 56, 24, 11773–11785
Reid, K.E., et al. (2006) An optimized grapevine RNA isolation procedure and statistical determination of reference genes for real-time RT-PCR during berry development. BMC Plant Biol 6, 27
Gamm et al. (2011) Identification of reference genes suitable for qRT-PCR in grapevine and application for the study of the expression of genes involved in pterostilbene synthesis. Mol Genet Genomics 285:273–285
Ammour, M. Si et al. (2019). Quantification of botrytis cinerea in grapevine bunch trash by real-time PCR. Phytopathology 109 (7): 1312-1319
